# Supplementary material for: Strength of interactions in the Notch gene regulatory network determines patterning and fate in the notochord
Source: eLife. 2022 Jun 6;11:e75429. doi: 10.7554/eLife.75429 (PMC9170247; doi:10.7554/eLife.75429)
Supplement: Source data 1. [file elife-75429-data1.zip]

Archive with 1 entries (1 files):
- 75429SourceData1.ape
