# Supplementary material for: Strength of interactions in the Notch gene regulatory network determines patterning and fate in the notochord
Source: eLife. 2022 Jun 6;11:e75429. doi: 10.7554/eLife.75429 (PMC9170247; doi:10.7554/eLife.75429)
Supplement: Source data 1. [file elife-75429-data1.zip › 75429SourceData1.ape]

LOCUS       Data_S1__mScarle        5478 bp    DNA        circular     24-MAR-2021
DEFINITION  .
ACCESSION   
VERSION     
SOURCE      .
  ORGANISM  .
COMMENT     
COMMENT     ApEinfo:methylated:1
FEATURES             Location/Qualifiers
     misc_feature    413..433
                     /locus_tag="SP6 site"
                     /label="SP6 site"
                     /ApEinfo_label="SP6 site"
                     /ApEinfo_fwdcolor="#ff8040"
                     /ApEinfo_revcolor="green"
                     /ApEinfo_graphicformat="arrow_data {{0 1 2 0 0 -1} {} 0}
                     width 5 offset 0"
     misc_feature    435..435
                     /locus_tag="SP6 site(1)"
                     /label="SP6 site(1)"
                     /ApEinfo_label="SP6 site"
                     /ApEinfo_fwdcolor="#ff8040"
                     /ApEinfo_revcolor="green"
                     /ApEinfo_graphicformat="arrow_data {{0 1 2 0 0 -1} {} 0}
                     width 5 offset 0"
     misc_feature    1454..1488
                     /locus_tag="FLP"
                     /label="FLP"
                     /ApEinfo_label="FLP"
                     /ApEinfo_fwdcolor="cyan"
                     /ApEinfo_revcolor="green"
                     /ApEinfo_graphicformat="arrow_data {{0 1 2 0 0 -1} {} 0}
                     width 5 offset 0"
     misc_feature    2805..2839
                     /locus_tag="FRT"
                     /label="FRT"
                     /ApEinfo_label="FRT"
                     /ApEinfo_fwdcolor="cyan"
                     /ApEinfo_revcolor="green"
                     /ApEinfo_graphicformat="arrow_data {{0 1 2 0 0 -1} {} 0}
                     width 5 offset 0"
     misc_feature    1932..2724
                     /locus_tag="Neo/Kan"
                     /label="Neo/Kan"
                     /ApEinfo_label="Neo/Kan"
                     /ApEinfo_fwdcolor="cyan"
                     /ApEinfo_revcolor="green"
                     /ApEinfo_graphicformat="arrow_data {{0 1 2 0 0 -1} {} 0}
                     width 5 offset 0"
     misc_feature    1171..1409
                     /locus_tag="pA SV40"
                     /label="pA SV40"
                     /ApEinfo_label="pA SV40"
                     /ApEinfo_fwdcolor="#ff0000"
                     /ApEinfo_revcolor="green"
                     /ApEinfo_graphicformat="arrow_data {{0 1 2 0 0 -1} {} 0}
                     width 5 offset 0"
     misc_feature    1153..1158
                     /locus_tag="SacI"
                     /label="SacI"
                     /ApEinfo_label="SacI"
                     /ApEinfo_fwdcolor="#fb02fe"
                     /ApEinfo_revcolor="green"
                     /ApEinfo_graphicformat="arrow_data {{0 1 2 0 0 -1} {} 0}
                     width 5 offset 0"
     misc_feature    436..441
                     /locus_tag="XhoI"
                     /label="XhoI"
                     /ApEinfo_label="XhoI"
                     /ApEinfo_fwdcolor="#fb02fe"
                     /ApEinfo_revcolor="green"
                     /ApEinfo_graphicformat="arrow_data {{0 1 2 0 0 -1} {} 0}
                     width 5 offset 0"
     misc_feature    445..1143
                     /locus_tag="mScarlet"
                     /label="mScarlet"
                     /ApEinfo_label="mScarlet"
                     /ApEinfo_fwdcolor="#ff2600"
                     /ApEinfo_revcolor="green"
                     /ApEinfo_graphicformat="arrow_data {{0 0.5 0 1 2 0 0 -1 0
                     -0.5} {} 0} width 5 offset 0"
ORIGIN
        1 tcgcgcgttt cggtgatgac ggtgaaaacc tctgacacat gcagctcccg gagacggtca
       61 cagcttgtct gtaagcggat gccgggagca gacaagcccg tcagggcgcg tcagcgggtg
      121 ttggcgggtg tcggggctgg cttaactatg cggcatcaga gcagattgta ctgagagtgc
      181 accatatgcg gtgtgaaata ccgcacagat gcgtaaggag aaaataccgc atcaggcgcc
      241 attcgccatt caggctgcgc aactgttggg aagggcgatc ggtgcgggcc tcttcgctat
      301 tacgccagct ggcgaaaggg ggatgtgctg caaggcgatt aagttgggta acgccagggt
      361 tttcccagtc acgacgttgt aaaacgacgg ccagtgccaa gctcggcgcg ccATTTAGGT
      421 GACACTATAG AAGAGctcga gaccATGgtg agcaagggcg aggCaGTGat caaggagttc
      481 atgCGGttca aggtgcacat ggagggctcc Atgaacggcc acgagttcga gatcgagggc
      541 gagggcgagg gcCGCcccta cgagggcacc cagaccgcca agctgaaggt gaccaagggt
      601 ggccccctgc ccttcTcctg ggacatcctg tcccctcagt tcatgtacgg ctccagggcc
      661 tTcaccaagc accccgccga catccccgac tacTATaagc Agtccttccc cgagggcttc
      721 aAgtgggagc gcgtgatgaa cttcgaggac ggcggcGCCg tgaccgtgac ccaggacAcc
      781 tccctgGAGg acggcACCCT Gatctacaag gtgaagCTCc gcggcaccaa cttcccTCCT
      841 gacggccccg taatgcagaa gaagacAatg ggctggGAAG CGtccACCga gcggTTGtac
      901 cccGAGgacg gcGTGctgaa gggcgacATT AAGATGGCCc tgCGCctgaa ggacggcggc
      961 CGCtacCTGG CGGACTTCaa gaccacctac AAGgccaaga agcccgtgca gAtgcccggc
     1021 gcctacaacg tcGACCGCAa gTtggacatc aCctcccaca acgaggacta caccGTGgtg
     1081 gaacagtacg aacgcTCCga gggccgccac tccaccggcg gcatggacga gctGTACAAG
     1141 TAGTGAAGAT CTGAGCTCGA ATTCGCCCTT aggcCTGCAG GATCATAATC AGCCATACCA
     1201 CATTTGTAGA GGTTTTACTT GCTTTAAAAA ACCTCCCACA CCTCCCCCTG AACCTGAAAC
     1261 ATAAAATGAA TGCAATTGTT GTTGTTAACT TGTTTATTGC AGCTTATAAT GGTTACAAAT
     1321 AAAGCAATAG CATCACAAAT TTCACAAATA AAGCATTTTT TTCACTGCAT TCTAGTTGTG
     1381 GTTTGTCCAA ACTCATCAAT GTATCTTAAA CTAGGGGGGA TCTGCTAGCC CGGATCTAGA
     1441 TAACTGATCA GCTTGAAGTT CCTATACTTT CTAGAGAATA GGAACTTCGG AATAGGAACT
     1501 TCAAGATCCC CCTGGCGAAA GGGGGATGTG CTGCAAGGCG ATTAAGTTGG GTAACGCCAG
     1561 GGTTTTCGTC AGGTGGCACT TTTCGGGGAA ATGTGCGCGG AACCCCTATT TGTTTATTTT
     1621 TCTAAATACA TTCAAATATG TATCCGCTCA TGAGACAATA ACCCTGATAA ATGCTTCAAT
     1681 AATATTGAAA AAGGAAGAGT CCTGAGGCGG AAAGAACCAG CTGTGGAATG TGTGTCAGTT
     1741 AGGGTGTGGA AAGTCCCCAG GCTCCCCAGC AGGCAGAAGT ATGCAAAGCA TGCATCTCAA
     1801 TTAGTCAGCA ACCAGGTGTG GAAAGTCCCC AGGCTCCCCA GCAGGCAGAA GTATGCAAAG
     1861 CATGCATCTC AATTAGTCAG TAACCATAGT CCGCAAAGAT CGATCAAGAG ACAGGATGAG
     1921 GATCGTTTCG CATGATTGAA CAAGATGGAT TGCACGCAGG TTCTCCGGCC GCTTGGGTGG
     1981 AGAGGCTATT CGGCTATGAC TGGGCACAAC AGACAATCGG CTGCTCTGAT GCCGCCGTGT
     2041 TCCGGCTGTC AGCGCAGGGG CGCCCGGTTC TTTTTGTCAA GACCGACCTG TCCGGTGCCC
     2101 TGAATGAACT GCAAGACGAG GCAGCGCGGC TATCGTGGCT GGCCACGACG GGCGTTCCTT
     2161 GCGCAGCTGT GCTCGACGTT GTCACTGAAG CGGGAAGGGA CTGGCTGCTA TTGGGCGAAG
     2221 TGCCGGGGCA GGATCTCCTG TCATCTCACC TTGCTCCTGC CGAGAAAGTA TCCATCATGG
     2281 CTGATGCAAT GCGGCGGCTG CATACGCTTG ATCCGGCTAC CTGCCCATTC GACCACCAAG
     2341 CGAAACATCG CATCGAGCGA GCACGTACTC GGATGGAAGC CGGTCTTGTC GATCAGGATG
     2401 ATCTGGACGA AGAGCATCAG GGGCTCGCGC CAGCCGAACT GTTCGCCAGG CTCAAGGCGA
     2461 GCATGCCCGA CGGCGAGGAT CTCGTCGTGA CCCATGGCGA TGCCTGCTTG CCGAATATCA
     2521 TGGTGGAAAA TGGCCGCTTT TCTGGATTCA TCGACTGTGG CCGGCTGGGT GTGGCGGACC
     2581 GCTATCAGGA CATAGCGTTG GCTACCCGTG ATATTGCTGA AGAGCTTGGC GGCGAATGGG
     2641 CTGACCGCTT CCTCGTGCTT TACGGTATCG CCGCTCCCGA TTCGCAGCGC ATCGCCTTCT
     2701 ATCGCCTTCT TGACGAGTTC TTCTGAGGGG ATCGGCAATA AAAAGACAGA ATAAAACGCA
     2761 CGGGTGTTGG GTCGTTTGTT CGGATCCGAG CTTCAAAAGC GCTCTGAAGT TCCTATACTT
     2821 TCTAGAGAAT AGGAACTTCG GAATAGTAAC TTCTCCATGG TAGCCTCCAA AAAAGCCTCC
     2881 TCACTACTTC TGGACTAGTG CGGCCGCGCG TTTAAGTGGC CTGTGACTAC GCAGTGTCAT
     2941 TATCTTACAG AATAGGTTTG GACCCAGATG TTGTGGTGCC TGGAGGTTTT AAATTTTGGA
     3001 AAGCCCATCT CAGGAAAAAA AAAAACCACA AAATTATGAA TACAGAGGTG TTGGGCTGCC
     3061 CCTGGGACTT GAAAGGGAGC TTGTAATTTG GGGACCAGAG GTTTAAATCC CTATAGTTTC
     3121 ACTGTGAATT ATTCACCTTG CTCAAACTTT CACTCTGAGA GGCTGCCTGA TTAGGTGCCT
     3181 AGCGAGACCA GCTGGATGTA GCTTTGTGCT CTTTCCTCTG TTGATTTTCT CCGCTTAATT
     3241 AAGAattcgt aatcatgtca tagctgtttc ctgtgtgaaa ttgttatccg ctcacaattc
     3301 cacacaacat acgagccgga agcataaagt gtaaagcctg gggtgcctaa tgagtgagct
     3361 aactcacatt aattgcgttg cgctcactgc ccgctttcca gtcgggaaac ctgtcgtgcc
     3421 agctgcatta atgaatcggc caacgcgcgg ggagaggcgg tttgcgtatt gggcgctctt
     3481 ccgcttcctc gctcactgac tcgctgcgct cggtcgttcg gctgcggcga gcggtatcag
     3541 ctcactcaaa ggcggtaata cggttatcca cagaatcagg ggataacgca ggaaagaaca
     3601 tgtgagcaaa aggccagcaa aaggccagga accgtaaaaa ggccgcgttg ctggcgtttt
     3661 tccataggct ccgcccccct gacgagcatc acaaaaatcg acgctcaagt cagaggtggc
     3721 gaaacccgac aggactataa agataccagg cgtttccccc tggaagctcc ctcgtgcgct
     3781 ctcctgttcc gaccctgccg cttaccggat acctgtccgc ctttctccct tcgggaagcg
     3841 tggcgctttc tcaaagctca cgctgtaggt atctcagttc ggtgtaggtc gttcgctcca
     3901 agctgggctg tgtgcacgaa ccccccgttc agcccgaccg ctgcgcctta tccggtaact
     3961 atcgtcttga gtccaacccg gtaagacacg acttatcgcc actggcagca gccactggta
     4021 acaggattag cagagcgagg tatgtaggcg gtgctacaga gttcttgaag tggtggccta
     4081 actacggcta cactagaaga acagtatttg gtatctgcgc tctgctgaag ccagttacct
     4141 tcggaaaaag agttggtagc tcttgatccg gcaaacaaac caccgctggt agcggtggtt
     4201 tttttgtttg caagcagcag attacgcgca gaaaaaaagg atctcaagaa gatcctttga
     4261 tcttttctac ggggtctgac gctcagtgga acgaaaactc acgttaaggg attttggtca
     4321 tgagattatc aaaaaggatc ttcacctaga tccttttaaa ttaaaaatga agttttaaat
     4381 caatctaaag tatatatgag taaacttggt ctgacagtta ccaatgctta atcagtgagg
     4441 cacctatctc agcgatctgt ctatttcgtt catccatagt tgcctgactc cccgtcgtgt
     4501 agataactac gatacgggag ggcttaccat ctggccccag tgctgcaatg ataccgcgag
     4561 acccacgctc accggctcca gatttatcag caataaacca gccagccgga agggccgagc
     4621 gcagaagtgg tcctgcaact ttatccgcct ccatccagtc tattaattgt tgccgggaag
     4681 ctagagtaag tagttcgcca gttaatagtt tgcgcaacgt tgttgccatt gctacaggca
     4741 tcgtggtgtc acgctcgtcg tttggtatgg cttcattcag ctccggttcc caacgatcaa
     4801 ggcgagttac atgatccccc atgttgtgca aaaaagcggt tagctccttc ggtcctccga
     4861 tcgttgtcag aagtaagttg gccgcagtgt tatcactcat ggttatggca gcactgcata
     4921 attctcttac tgtcatgcca tccgtaagat gcttttctgt gactggtgag tactcaacca
     4981 agtcattctg agaatagtgt atgcggcgac cgagttgctc ttgcccggcg tcaatacggg
     5041 ataataccgc gccacatagc agaactttaa aagtgctcat cattggaaaa cgttcttcgg
     5101 ggcgaaaact ctcaaggatc ttaccgctgt tgagatccag ttcgatgtaa cccactcgtg
     5161 cacccaactg atcttcagca tcttttactt tcaccagcgt ttctgggtga gcaaaaacag
     5221 gaaggcaaaa tgccgcaaaa aagggaataa gggcgacacg gaaatgttga atactcatac
     5281 tcttcctttt tcaatattat tgaagcattt atcagggtta ttgtctcatg agcggataca
     5341 tatttgaatg tatttagaaa aataaacaaa taggggttcc gcgcacattt ccccgaaaag
     5401 tgccacctga cgtctaagaa accattatta tcatgacatt aacctataaa aataggcgta
     5461 tcacgaggcc ctttcgtc    
//
