# Supplementary material for: Strength of interactions in the Notch gene regulatory network determines patterning and fate in the notochord
Source: eLife. 2022 Jun 6;11:e75429. doi: 10.7554/eLife.75429 (PMC9170247; doi:10.7554/eLife.75429)
Supplement: Source data 2. [file elife-75429-data2.zip › SD2.ape]

LOCUS       GS29                    5479 bp ds-DNA     circular     10-JAN-2019
DEFINITION  .
ACCESSION   
VERSION     
SOURCE      .
  ORGANISM  .
COMMENT     
COMMENT     
COMMENT     ApEinfo:methylated:1
FEATURES             Location/Qualifiers
     misc_feature    413..433
                     /locus_tag="SP6 site"
                     /label="SP6 site"
                     /ApEinfo_label="SP6 site"
                     /ApEinfo_fwdcolor="#ff8040"
                     /ApEinfo_revcolor="green"
                     /ApEinfo_graphicformat="arrow_data {{0 1 2 0 0 -1} {} 0}
                     width 5 offset 0"
     misc_feature    435..435
                     /locus_tag="SP6 site(1)"
                     /label="SP6 site(1)"
                     /ApEinfo_label="SP6 site"
                     /ApEinfo_fwdcolor="#ff8040"
                     /ApEinfo_revcolor="green"
                     /ApEinfo_graphicformat="arrow_data {{0 1 2 0 0 -1} {} 0}
                     width 5 offset 0"
     misc_feature    335..354
                     /locus_tag="GC14Seq01"
                     /label="GC14Seq01"
                     /ApEinfo_label="GC14Seq01"
                     /ApEinfo_fwdcolor="#ffff00"
                     /ApEinfo_revcolor="green"
                     /ApEinfo_graphicformat="arrow_data {{0 1 2 0 0 -1} {} 0}
                     width 5 offset 0"
     misc_feature    1455..1489
                     /locus_tag="FLP"
                     /label="FLP"
                     /ApEinfo_label="FLP"
                     /ApEinfo_fwdcolor="cyan"
                     /ApEinfo_revcolor="green"
                     /ApEinfo_graphicformat="arrow_data {{0 1 2 0 0 -1} {} 0}
                     width 5 offset 0"
     misc_feature    2806..2840
                     /locus_tag="FRT"
                     /label="FRT"
                     /ApEinfo_label="FRT"
                     /ApEinfo_fwdcolor="cyan"
                     /ApEinfo_revcolor="green"
                     /ApEinfo_graphicformat="arrow_data {{0 1 2 0 0 -1} {} 0}
                     width 5 offset 0"
     misc_feature    1933..2725
                     /locus_tag="Neo/Kan"
                     /label="Neo/Kan"
                     /ApEinfo_label="Neo/Kan"
                     /ApEinfo_fwdcolor="cyan"
                     /ApEinfo_revcolor="green"
                     /ApEinfo_graphicformat="arrow_data {{0 1 2 0 0 -1} {} 0}
                     width 5 offset 0"
     misc_feature    1180..1418
                     /locus_tag="pA SV40"
                     /label="pA SV40"
                     /ApEinfo_label="pA SV40"
                     /ApEinfo_fwdcolor="#ff0000"
                     /ApEinfo_revcolor="green"
                     /ApEinfo_graphicformat="arrow_data {{0 1 2 0 0 -1} {} 0}
                     width 5 offset 0"
     misc_feature    1162..1167
                     /locus_tag="SacI"
                     /label="SacI"
                     /ApEinfo_label="SacI"
                     /ApEinfo_fwdcolor="#fb02fe"
                     /ApEinfo_revcolor="green"
                     /ApEinfo_graphicformat="arrow_data {{0 1 2 0 0 -1} {} 0}
                     width 5 offset 0"
     misc_feature    445..1152
                     /locus_tag="mNeonGreen"
                     /label="mNeonGreen"
                     /ApEinfo_label="mNeonGreen"
                     /ApEinfo_fwdcolor="#80ff00"
                     /ApEinfo_revcolor="#00ffff"
                     /ApEinfo_graphicformat="arrow_data {{0 1 2 0 0 -1} {} 0}
                     width 5 offset 0"
ORIGIN
        1 tcgcgcgttt cggtgatgac ggtgaaaacc tctgacacat gcagctcccg gagacggtca
       61 cagcttgtct gtaagcggat gccgggagca gacaagcccg tcagggcgcg tcagcgggtg
      121 ttggcgggtg tcggggctgg cttaactatg cggcatcaga gcagattgta ctgagagtgc
      181 accatatgcg gtgtgaaata ccgcacagat gcgtaaggag aaaataccgc atcaggcgcc
      241 attcgccatt caggctgcgc aactgttggg aagggcgatc ggtgcgggcc tcttcgctat
      301 tacgccagct ggcgaaaggg ggatgtgctg caaggcgatt aagttgggta acgccagggt
      361 tttcccagtc acgacgttgt aaaacgacgg ccagtgccaa gctcggcgcg ccATTTAGGT
      421 GACACTATAG AAGAGctcga gaccATGGTG AGCAAGGGCG AGGAGGATAA CATGGCCTCT
      481 CTCCCAGCGA CACATGAGTT ACACATCTTT GGCTCCATCA ACGGTGTGGA CTTTGACATG
      541 GTGGGTCAGG GCACCGGCAA TCCAAATGAT GGTTATGAGG AGTTAAACCT GAAGTCCACC
      601 AAGGGTGACC TCCAGTTCTC CCCCTGGATT CTGGTCCCTC ATATCGGGTA TGGCTTCCAT
      661 CAGTACCTGC CCTACCCTGA CGGGATGTCG CCTTTCCAGG CCGCCATGGT AGATGGCTCC
      721 GGATACCAAG TCCATCGCAC AATGCAGTTT GAAGATGGTG CCTCCCTTAC TGTTAACTAC
      781 CGCTACACCT ACGAGGGAAG CCACATCAAA GGAGAGGCCC AGGTGAAGGG GACTGGTTTC
      841 CCTGCTGACG GTCCTGTGAT GACCAACTCG CTGACCGCTG CGGACTGGTG CAGGTCGAAG
      901 AAGACTTACC CCAACGACAA AACCATCATC AGTACCTTTA AGTGGAGTTA CACCACTGGA
      961 AATGGCAAGC GCTACCGGAG CACTGCGCGG ACCACCTACA CCTTTGCCAA GCCAATGGCG
     1021 GCTAACTATC TGAAGAACCA GCCGATGTAC GTGTTCCGTA AGACGGAGCT CAAGCACTCC
     1081 AAGACCGAGC TCAACTTCAA GGAGTGGCAA AAGGCCTTTA CCGATGTGAT GGGCATGGAC
     1141 GAGCTGTACA AGTGAAGATC TGAGCTCGAA TTCGCCCTTa ggcCTGCAGG ATCATAATCA
     1201 GCCATACCAC ATTTGTAGAG GTTTTACTTG CTTTAAAAAA CCTCCCACAC CTCCCCCTGA
     1261 ACCTGAAACA TAAAATGAAT GCAATTGTTG TTGTTAACTT GTTTATTGCA GCTTATAATG
     1321 GTTACAAATA AAGCAATAGC ATCACAAATT TCACAAATAA AGCATTTTTT TCACTGCATT
     1381 CTAGTTGTGG TTTGTCCAAA CTCATCAATG TATCTTAAAC TAGGGGGGAT CTGCTAGCAG
     1441 ATAACTGATC AGCTTGAAGT TCCTATACTT TCTAGAGAAT AGGAACTTCG GAATAGGAAC
     1501 TTCAAGATCC CCCTGGCGAA AGGGGGATGT GCTGCAAGGC GATTAAGTTG GGTAACGCCA
     1561 GGGTTTTCGT CAGGTGGCAC TTTTCGGGGA AATGTGCGCG GAACCCCTAT TTGTTTATTT
     1621 TTCTAAATAC ATTCAAATAT GTATCCGCTC ATGAGACAAT AACCCTGATA AATGCTTCAA
     1681 TAATATTGAA AAAGGAAGAG TCCTGAGGCG GAAAGAACCA GCTGTGGAAT GTGTGTCAGT
     1741 TAGGGTGTGG AAAGTCCCCA GGCTCCCCAG CAGGCAGAAG TATGCAAAGC ATGCATCTCA
     1801 ATTAGTCAGC AACCAGGTGT GGAAAGTCCC CAGGCTCCCC AGCAGGCAGA AGTATGCAAA
     1861 GCATGCATCT CAATTAGTCA GTAACCATAG TCCGCAAAGA TCGATCAAGA GACAGGATGA
     1921 GGATCGTTTC GCATGATTGA ACAAGATGGA TTGCACGCAG GTTCTCCGGC CGCTTGGGTG
     1981 GAGAGGCTAT TCGGCTATGA CTGGGCACAA CAGACAATCG GCTGCTCTGA TGCCGCCGTG
     2041 TTCCGGCTGT CAGCGCAGGG GCGCCCGGTT CTTTTTGTCA AGACCGACCT GTCCGGTGCC
     2101 CTGAATGAAC TGCAAGACGA GGCAGCGCGG CTATCGTGGC TGGCCACGAC GGGCGTTCCT
     2161 TGCGCAGCTG TGCTCGACGT TGTCACTGAA GCGGGAAGGG ACTGGCTGCT ATTGGGCGAA
     2221 GTGCCGGGGC AGGATCTCCT GTCATCTCAC CTTGCTCCTG CCGAGAAAGT ATCCATCATG
     2281 GCTGATGCAA TGCGGCGGCT GCATACGCTT GATCCGGCTA CCTGCCCATT CGACCACCAA
     2341 GCGAAACATC GCATCGAGCG AGCACGTACT CGGATGGAAG CCGGTCTTGT CGATCAGGAT
     2401 GATCTGGACG AAGAGCATCA GGGGCTCGCG CCAGCCGAAC TGTTCGCCAG GCTCAAGGCG
     2461 AGCATGCCCG ACGGCGAGGA TCTCGTCGTG ACCCATGGCG ATGCCTGCTT GCCGAATATC
     2521 ATGGTGGAAA ATGGCCGCTT TTCTGGATTC ATCGACTGTG GCCGGCTGGG TGTGGCGGAC
     2581 CGCTATCAGG ACATAGCGTT GGCTACCCGT GATATTGCTG AAGAGCTTGG CGGCGAATGG
     2641 GCTGACCGCT TCCTCGTGCT TTACGGTATC GCCGCTCCCG ATTCGCAGCG CATCGCCTTC
     2701 TATCGCCTTC TTGACGAGTT CTTCTGAGGG GATCGGCAAT AAAAAGACAG AATAAAACGC
     2761 ACGGGTGTTG GGTCGTTTGT TCGGATCCGA GCTTCAAAAG CGCTCTGAAG TTCCTATACT
     2821 TTCTAGAGAA TAGGAACTTC GGAATAGTAA CTTCTCCATG GTAGCCTCCA AAAAAGCCTC
     2881 CTCACTACTT CTGGACTAGT GCGGCCGCGC GTTTAAGTGG CCTGTGACTA CGCAGTGTCA
     2941 TTATCTTACA GAATAGGTTT GGACCCAGAT GTTGTGGTGC CTGGAGGTTT TAAATTTTGG
     3001 AAAGCCCATC TCAGGAAAAA AAAAAACCAC AAAATTATGA ATACAGAGGT GTTGGGCTGC
     3061 CCCTGGGACT TGAAAGGGAG CTTGTAATTT GGGGACCAGA GGTTTAAATC CCTATAGTTT
     3121 CACTGTGAAT TATTCACCTT GCTCAAACTT TCACTCTGAG AGGCTGCCTG ATTAGGTGCC
     3181 TAGCGAGACC AGCTGGATGT AGCTTTGTGC TCTTTCCTCT GTTGATTTTC TCCGCTTAAT
     3241 TAAGAattcg taatcatgtc atagctgttt cctgtgtgaa attgttatcc gctcacaatt
     3301 ccacacaaca tacgagccgg aagcataaag tgtaaagcct ggggtgccta atgagtgagc
     3361 taactcacat taattgcgtt gcgctcactg cccgctttcc agtcgggaaa cctgtcgtgc
     3421 cagctgcatt aatgaatcgg ccaacgcgcg gggagaggcg gtttgcgtat tgggcgctct
     3481 tccgcttcct cgctcactga ctcgctgcgc tcggtcgttc ggctgcggcg agcggtatca
     3541 gctcactcaa aggcggtaat acggttatcc acagaatcag gggataacgc aggaaagaac
     3601 atgtgagcaa aaggccagca aaaggccagg aaccgtaaaa aggccgcgtt gctggcgttt
     3661 ttccataggc tccgcccccc tgacgagcat cacaaaaatc gacgctcaag tcagaggtgg
     3721 cgaaacccga caggactata aagataccag gcgtttcccc ctggaagctc cctcgtgcgc
     3781 tctcctgttc cgaccctgcc gcttaccgga tacctgtccg cctttctccc ttcgggaagc
     3841 gtggcgcttt ctcaaagctc acgctgtagg tatctcagtt cggtgtaggt cgttcgctcc
     3901 aagctgggct gtgtgcacga accccccgtt cagcccgacc gctgcgcctt atccggtaac
     3961 tatcgtcttg agtccaaccc ggtaagacac gacttatcgc cactggcagc agccactggt
     4021 aacaggatta gcagagcgag gtatgtaggc ggtgctacag agttcttgaa gtggtggcct
     4081 aactacggct acactagaag aacagtattt ggtatctgcg ctctgctgaa gccagttacc
     4141 ttcggaaaaa gagttggtag ctcttgatcc ggcaaacaaa ccaccgctgg tagcggtggt
     4201 ttttttgttt gcaagcagca gattacgcgc agaaaaaaag gatctcaaga agatcctttg
     4261 atcttttcta cggggtctga cgctcagtgg aacgaaaact cacgttaagg gattttggtc
     4321 atgagattat caaaaaggat cttcacctag atccttttaa attaaaaatg aagttttaaa
     4381 tcaatctaaa gtatatatga gtaaacttgg tctgacagtt accaatgctt aatcagtgag
     4441 gcacctatct cagcgatctg tctatttcgt tcatccatag ttgcctgact ccccgtcgtg
     4501 tagataacta cgatacggga gggcttacca tctggcccca gtgctgcaat gataccgcga
     4561 gacccacgct caccggctcc agatttatca gcaataaacc agccagccgg aagggccgag
     4621 cgcagaagtg gtcctgcaac tttatccgcc tccatccagt ctattaattg ttgccgggaa
     4681 gctagagtaa gtagttcgcc agttaatagt ttgcgcaacg ttgttgccat tgctacaggc
     4741 atcgtggtgt cacgctcgtc gtttggtatg gcttcattca gctccggttc ccaacgatca
     4801 aggcgagtta catgatcccc catgttgtgc aaaaaagcgg ttagctcctt cggtcctccg
     4861 atcgttgtca gaagtaagtt ggccgcagtg ttatcactca tggttatggc agcactgcat
     4921 aattctctta ctgtcatgcc atccgtaaga tgcttttctg tgactggtga gtactcaacc
     4981 aagtcattct gagaatagtg tatgcggcga ccgagttgct cttgcccggc gtcaatacgg
     5041 gataataccg cgccacatag cagaacttta aaagtgctca tcattggaaa acgttcttcg
     5101 gggcgaaaac tctcaaggat cttaccgctg ttgagatcca gttcgatgta acccactcgt
     5161 gcacccaact gatcttcagc atcttttact ttcaccagcg tttctgggtg agcaaaaaca
     5221 ggaaggcaaa atgccgcaaa aaagggaata agggcgacac ggaaatgttg aatactcata
     5281 ctcttccttt ttcaatatta ttgaagcatt tatcagggtt attgtctcat gagcggatac
     5341 atatttgaat gtatttagaa aaataaacaa ataggggttc cgcgcacatt tccccgaaaa
     5401 gtgccacctg acgtctaaga aaccattatt atcatgacat taacctataa aaataggcgt
     5461 atcacgaggc cctttcgtc    
//
