# Supplementary material for: Strength of interactions in the Notch gene regulatory network determines patterning and fate in the notochord
Source: eLife. 2022 Jun 6;11:e75429. doi: 10.7554/eLife.75429 (PMC9170247; doi:10.7554/eLife.75429)
Supplement: Source data 3. [file elife-75429-data3.zip › 75429SourceData3.ape]

LOCUS       Data_S2__emilin3       12095 bp    DNA        circular     24-MAR-2021
DEFINITION  .
ACCESSION   
VERSION     
SOURCE      .
  ORGANISM  .
COMMENT     
COMMENT     
COMMENT     ApEinfo:methylated:1
FEATURES             Location/Qualifiers
     misc_feature    165..364
                     /locus_tag="Tol2"
                     /label="Tol2"
                     /ApEinfo_label="Tol2"
                     /ApEinfo_fwdcolor="#0000fe"
                     /ApEinfo_revcolor="green"
                     /ApEinfo_graphicformat="arrow_data {{0 1 2 0 0 -1} {} 0}
                     width 5 offset 0"
     misc_feature    5185..5405
                     /locus_tag="Whole gene"
                     /label="Whole gene"
                     /ApEinfo_label="Whole gene"
                     /ApEinfo_fwdcolor="cyan"
                     /ApEinfo_revcolor="green"
                     /ApEinfo_graphicformat="arrow_data {{0 1 2 0 0 -1} {} 0}
                     width 5 offset 0"
     misc_feature    400..405
                     /locus_tag="SpeI"
                     /label="SpeI"
                     /ApEinfo_label="SpeI"
                     /ApEinfo_fwdcolor="#996632"
                     /ApEinfo_revcolor="green"
                     /ApEinfo_graphicformat="arrow_data {{0 1 2 0 0 -1} {} 0}
                     width 5 offset 0"
     misc_feature    complement(8239..9108)
                     /locus_tag="myl7"
                     /label="myl7"
                     /ApEinfo_label="myl7"
                     /ApEinfo_fwdcolor="#7f007f"
                     /ApEinfo_revcolor="green"
                     /ApEinfo_graphicformat="arrow_data {{0 1 2 0 0 -1} {} 0}
                     width 5 offset 0"
     misc_feature    6998..7003
                     /locus_tag="SnaBI"
                     /label="SnaBI"
                     /ApEinfo_label="SnaBI"
                     /ApEinfo_fwdcolor="#000000"
                     /ApEinfo_revcolor="green"
                     /ApEinfo_graphicformat="arrow_data {{0 1 2 0 0 -1} {} 0}
                     width 5 offset 0"
     misc_feature    complement(7524..8225)
                     /locus_tag="tagBFP"
                     /label="tagBFP"
                     /ApEinfo_label="tagBFP"
                     /ApEinfo_fwdcolor="#5badff"
                     /ApEinfo_revcolor="#64b1ff"
                     /ApEinfo_graphicformat="arrow_data {{0 1 2 0 0 -1} {} 0}
                     width 5 offset 0"
     misc_feature    6113..6120
                     /locus_tag="NotI"
                     /label="NotI"
                     /ApEinfo_label="NotI"
                     /ApEinfo_fwdcolor="#996632"
                     /ApEinfo_revcolor="green"
                     /ApEinfo_graphicformat="arrow_data {{0 1 2 0 0 -1} {} 0}
                     width 5 offset 0"
     misc_feature    complement(8223..8225)
                     /locus_tag="ATG"
                     /label="ATG"
                     /ApEinfo_label="ATG"
                     /ApEinfo_fwdcolor="#ff0000"
                     /ApEinfo_revcolor="#ff0000"
                     /ApEinfo_graphicformat="arrow_data {{0 1 2 0 0 -1} {} 0}
                     width 5 offset 0"
     misc_feature    complement(7524..7526)
                     /locus_tag="STOP"
                     /label="STOP"
                     /ApEinfo_label="STOP"
                     /ApEinfo_fwdcolor="#8000ff"
                     /ApEinfo_revcolor="#8000ff"
                     /ApEinfo_graphicformat="arrow_data {{0 1 2 0 0 -1} {} 0}
                     width 5 offset 0"
     misc_feature    8226..8232
                     /locus_tag="kozak"
                     /label="kozak"
                     /ApEinfo_label="kozak"
                     /ApEinfo_fwdcolor="#408080"
                     /ApEinfo_revcolor="green"
                     /ApEinfo_graphicformat="arrow_data {{0 1 2 0 0 -1} {} 0}
                     width 5 offset 0"
     misc_feature    5406..5410
                     /locus_tag="Kozak"
                     /label="Kozak"
                     /ApEinfo_label="Kozak"
                     /ApEinfo_fwdcolor="#cccccb"
                     /ApEinfo_revcolor="green"
                     /ApEinfo_graphicformat="arrow_data {{0 1 2 0 0 -1} {} 0}
                     width 5 offset 0"
     misc_feature    complement(6788..6957)
                     /locus_tag="SV40polyA"
                     /label="SV40polyA"
                     /ApEinfo_label="SV40polyA"
                     /ApEinfo_fwdcolor="#ffff00"
                     /ApEinfo_revcolor="#ffff00"
                     /ApEinfo_graphicformat="arrow_data {{0 1 2 0 0 -1} {} 0}
                     width 5 offset 0"
     misc_feature    complement(7004..7505)
                     /locus_tag="Rabbit beta globin polyA"
                     /label="Rabbit beta globin polyA"
                     /ApEinfo_label="Rabbit beta globin polyA"
                     /ApEinfo_fwdcolor="#fefe0a"
                     /ApEinfo_revcolor="green"
                     /ApEinfo_graphicformat="arrow_data {{0 1 2 0 0 -1} {} 0}
                     width 5 offset 0"
     misc_feature    complement(6183..6755)
                     /locus_tag="bGlobin intron"
                     /label="bGlobin intron"
                     /ApEinfo_label="bGlobin intron"
                     /ApEinfo_fwdcolor="#c0c0c0"
                     /ApEinfo_revcolor="#c0c0c0"
                     /ApEinfo_graphicformat="arrow_data {{0 1 2 0 0 -1} {} 0}
                     width 5 offset 0"
     misc_feature    9170..9319
                     /locus_tag="Tol2(1)"
                     /label="Tol2(1)"
                     /ApEinfo_label="Tol2"
                     /ApEinfo_fwdcolor="#0000fe"
                     /ApEinfo_revcolor="green"
                     /ApEinfo_graphicformat="arrow_data {{0 1 2 0 0 -1} {} 0}
                     width 5 offset 0"
     misc_feature    5411..5413
                     /locus_tag="mRLC-WT"
                     /label="mRLC-WT"
                     /ApEinfo_label="mRLC-WT"
                     /ApEinfo_fwdcolor="#fc8008"
                     /ApEinfo_revcolor="green"
                     /ApEinfo_graphicformat="arrow_data {{0 1 2 0 0 -1} {} 0}
                     width 5 offset 0"
     misc_feature    5414..6109
                     /locus_tag="mScarlet"
                     /label="mScarlet"
                     /ApEinfo_label="mScarlet"
                     /ApEinfo_fwdcolor="#fb0106"
                     /ApEinfo_revcolor="green"
                     /ApEinfo_graphicformat="arrow_data {{0 1 2 0 0 -1} {} 0}
                     width 5 offset 0"
     misc_feature    9109..9116
                     /locus_tag="PmeI"
                     /label="PmeI"
                     /ApEinfo_label="PmeI"
                     /ApEinfo_fwdcolor="#fb0106"
                     /ApEinfo_revcolor="green"
                     /ApEinfo_graphicformat="arrow_data {{0 1 2 0 0 -1} {} 0}
                     width 5 offset 0"
     misc_feature    8233..8238
                     /locus_tag="NheI"
                     /label="NheI"
                     /ApEinfo_label="NheI"
                     /ApEinfo_fwdcolor="#fb0106"
                     /ApEinfo_revcolor="green"
                     /ApEinfo_graphicformat="arrow_data {{0 1 2 0 0 -1} {} 0}
                     width 5 offset 0"
     misc_feature    5185..5405
                     /locus_tag="exon1"
                     /label="exon1"
                     /ApEinfo_label="exon1"
                     /ApEinfo_fwdcolor="#fb0106"
                     /ApEinfo_revcolor="green"
                     /ApEinfo_graphicformat="arrow_data {{0 1 2 0 0 -1} {} 0}
                     width 5 offset 0"
ORIGIN
        1 GGAAGGGCGA TCGGTGCGGG CCTCTTCGCT ATTACGCCAG CTGGCGAAAG GGGGATGTGC
       61 TGCAAGGCGA TTAAGTTGGG TAACGCCAGG GTTTTCCCAG TCACGACGTT GTAAAACGAC
      121 GGCCAGTGAA TTGTAATACG ACTCACTATA GGGCGaATTG GGCCCAGAGG TGTAAAGTAC
      181 TTGAGTAATT TTACTTGATT ACTGTACTTA AGTATTATTT TTGGGGATTT TTACTTTACT
      241 TGAGTACAAT TAAAAATCAA TACTTTTACT TTTACTTAAT TACATTTTTT TAGAAAAAAA
      301 AGTACTTTTT ACTCCTTACA ATTTTATTTA CAGTCAAAAA GTACTTATTT TTTGGAGATC
      361 ACTTCATTCT ATTTTCCCTT GCTATTACCA AACCAATTCA CTagtGCATA CTGTCAAAAA
      421 TGAGACAAAT GAGCTTATAT AGGGGCCAAA TTCTGCACTT TGTTATTAAG GGGCAGTCTT
      481 CCAAATCACC CAAACCCCCC CTGGCTACGG GCCTGCAATT GGAATTCTTT GGGAACATTA
      541 ATGGAATAAG CTGAATTCTA ATGATAGATA CAGTTTATCT AAAAAGATTG TACACAATGG
      601 GACAACACGG TGGCCCAGTG GTTAGCACTG TTGCCTCACA GCAAGAAGGT TGCTGGTTCG
      661 AGACCCAGCT GGGTTAGTTG GCATTTCTGT GTGGAGTTTG CATGTTGGTG CATGTTGGCG
      721 TAGGTGAATT AGGTAAGCTA AATTGGCCTT TAGCTTTAGC CTTTAGTGTA TGGGTGTGCA
      781 TGAGTGTGTA TGGATGTTTC CCAGTACTGG GTTGCAGCTG GAAAGGCATC CGCTATGTAA
      841 AACATATGCT GGATAAGTTG GTGGTTCATT CCACTGTGGC GACTCCTGAT GAATAAAGGG
      901 GCTAAGCCGA AGGAAAATTA ATGAAAGATT TGTACACAAT GAAAAGAATT TAAATATGTT
      961 TTGCTGTATT GGATCAAGTT GTATTGGATC ATTTTATTTA CCTGACCAAG AATATATACC
     1021 AAGAATATAT ATATATATAT TTTTTTTTAC AAATTTGGAG AATGTAATAT GTAAAAAAAA
     1081 AAAACAATTA ACAGATAAAT CAACGAAAAT ATCACTTTTA AACTTATTTT ATTAAAGCTG
     1141 CATTTTTTAA TATTTAAAAC AGGTATTAAT TTTTAAGTAC AGGTCAGAAT AAGTCTCTTT
     1201 TTACTTAATT CTTCTTTTAT CTATTTTGTT AAGTACAGAT CAGTATAAGT AAGTTGTTTG
     1261 ATTTTTAGAT AAATATTTGT TTCGCTAAAA GACAATAGAT TAATTCACAC ATTCAAAATA
     1321 TTTGCAACAA AAGGCGTTTG AAGCATTAAA GCTGACATTC TAAATCAGGG GTGCCCAAAC
     1381 TTTTTCATAT GAAGGCCAAA AACAAAATAT CATTGAGAGC TGTGTGCCAA AGATAAATAT
     1441 ACCAAACTAT TATACATTAA AGTTGACATG TGTAAATTAC TAATTTATTT TACAATGTGT
     1501 ACAATAACTT TAATTCTAAT TTACTGCAAT CAAAACAATG CCATTTATAA CTGAGTGGAG
     1561 TTCAATGCTG AATAAATACA CTAGTCAAGC AGAATCTGCC TTGCCTTGAT TTGCTCACCA
     1621 AAGCCTCTGC ATTGTCCTCT ATCCATCAGG TGACAGTATC TACATTTTAG TCTAAACTAC
     1681 AGAATGTAAA TTAAAACATT TATTTCAGTT AAGTTTTTTT GTAGCTTAAT AAAAAAAAAA
     1741 TAAAGGTTGC GATTTAATCT TAAATGACAA TCTCTATAGC AAACCCATCA TTCTCTCTTT
     1801 CTTCTCAGAT GGGAAGGCGC GCTAAATCAA AGGTTACCAT GGGCCAACTT TGGCCTTAGT
     1861 TTGGGCATCT CTACTCCTAA TATATGCTCA TAGTTTAAAA AATTTTTCAC AAAACATTTT
     1921 ATCAGTCATT CTGTTTATTA TACAGTTCAG CTGTCTGATC CTCAAAAGAG TAACGTACAC
     1981 AAACAATATA GACTGATTTC TTTATTCCAA ATGTATATAA CCACATCGGC AGGGCTTTTG
     2041 CAAATTCGGA AAAGTGCAAA TATGAGCCTG CTTATACAGA TTCCTGACCC TCTACATTAG
     2101 GGCAGCACAG CTCCTGGAAA CAGGGTAAAC ACTGTCGGCT AATTAGCCAC TGCAACCAAA
     2161 CAAAGGCATG GTGTGTTTCG CCCTTGCTGG GATTTTTGAA GAGAGTCTTG CGGTGGTGTG
     2221 TGTGTTTGCT GGTGGTTTGT GATTGGGTGG CTTTTTTAGC CAATGCACAA TTAAGGTCTA
     2281 TGAGTAGTAA AGTGTGTTTG GAGTTCTCAC TTCATCCACA GACCTGTAGT TAAAGGATTG
     2341 CAACACAACC ACAGTTTTGA CCACTGCCAT GGGTACAAGT GCTGTGAACG GATGTACCAG
     2401 CAATAAAAAG AGAGAGGAGC GCTAACTTCA ATGACTGTTT GTTTGTTCAG CTTTGCTCTT
     2461 AATCCTACAC GGGGCAAACA TGGAGAGCAG GAAACACTCT CTAAATATAT TTTTCATTAG
     2521 ACCTGTTTTG GTATTGACAT GTAATTGTTA GTATTTACAA TCCAACTCTC AGTGTTTATC
     2581 TGAGTGAAAC TGTATTTGTT CCATATGGCT GTGTGGCCGT GTTTGTGTGT GAACAAGTGA
     2641 CTGTTGCCTA CAGCTTGTTA GTCCATATGT TGATCTGCCA TATGCTTCTA TCTCATTTAG
     2701 TGTTAGAAAA TAGCCAATAA TTAGACATCA CATCAAACCA CATCAGTAGT CTAAGGATAT
     2761 ATCTGTTTAT TTTAGAAAGC AAGAGCTTTT AAAATAGGTC ATAATGCCTG AAGAGCTCGT
     2821 AAAATAGTTC ATATTTGGAT TTCACATAAA TAAAATATAA AATGCAAAGT ACGTCAAAAA
     2881 TGGTCACACA CACACACACA CACACACACA TATATATATA AGGTTTTGGG TCAGCTTTTT
     2941 TCATGTTTTT TTATTATTCT GTTCATCATT TATTAAATGT AAAAAACTAT TTAATTGCTA
     3001 AATACTTTTT AAATTAAATA TTCATTTATA ACTTATTGTA CATTTTTAAA TGAAATTATT
     3061 ACTCCAGTCA GGATTGATTT TATTACTATT ACCATTAGTT TTTCTTAATT ACTTTGGCTC
     3121 AATTCTTGAT TGATTTTGTT TCTAAACAAA AAGTATAGAT CTTTGAATAA TTAGCTTGTT
     3181 GTTTACTGAA AAGTGGCATT TCTTATTGAT TTAAGCATAT TGCAAATGCT TTGGCACATG
     3241 TGTGCAAACA GTAAGTACAA TTGTCTTTAG TTTGGTCAGA AACTAATTGC ATATGGCTTA
     3301 TTGATCAAAA CTAATAAGTC AGTTCTTATT TAAATTGTCA AACTCTTCAC AACTGCTCAG
     3361 TCATTTTGCA TTGTGTAAGC CATCACACTC AAAACAATGT TCATTCAATC ATCAAACATT
     3421 TGTATTAACA CCATAAAAAT CTGATATTAA CATTGTTTGT AATGTCTGAT AAATTTGGTA
     3481 AATGACCTCT AGTTGCAATA CAATTTGCGT TATCTATTTA TCATATACTA CCAAATTATA
     3541 TATGCAAACT ATATATAGTT ATCACTACAT ATACACTACA TTCACAATCC TAAACTGCAG
     3601 TAGCATGCAA TTGGAAGACG TGTAATCTCT GGCAAGGCCA ACAATAGTGA CAGGATGGCC
     3661 ACCAAGATTT TAAAAGGCAT CGTGTACATC AAAAACAGGC AAAGCAACAG ATTAATATCA
     3721 ATCAACATAT CCCATATTTT TAAAGAAAAT TTTTAGATGT CACCCCATTT GTAATCTTTA
     3781 ACAGTTACAC AAGTAACTGT AATTTAATTG TACATTTTTT ATCAGTAACT GTAACAAATT
     3841 AATGTTACTT TTATTTTGTA ATTAAATTAC ATAACGCCGT TACATGTAAC TAGTTACTCC
     3901 CCAAGACTGA TAAATACAAA TGTTCATTTA TTTAATTTTT CTATATACTA TTCACTGTTC
     3961 TTAACAAATA TCAGATTTTT TAAAACCTTA ATTTCCATGA TTGACTGTCA TGACTGTTTT
     4021 GGAATTTGGA CTCACCGTTT AGAGAATGTT AAGACTGTTT TGAAAAAATT GTGCCAAAGA
     4081 AATTGATAAT AATAATAATA ATAATAATAA TAATAGTAAT AAAATTAGAG TGATTTCTGA
     4141 AGGGTCTGAA GGTCAAGACT AGAGCAATAA AGCTGAAAAT ACATCTTTAA AATCACTGGA
     4201 AAATATTATT ATATTAAATT ATAAACTATT TTTGAACATT GATTTTATAG CGCAATAAAA
     4261 TTTCACATTT CATTTTTTTA CTGTATTTTT GATTAAATAA ACGCAGCCTT GATGAGCAAA
     4321 CTTGGTGAGC AAACTTTTGA CCGGTAGTGA ATATATTCAT TTCAACAGAT ATGTACAAAT
     4381 ATGTTTGAAT ATGTAAGCAA ACATTTTATG TGTTTATATG TATAATTGTA TTTATTGTAA
     4441 TTTCCATGGT TGAAAAATAT ATATATAAAC TGACATTTTT GCAATATATA TTGCATATGT
     4501 GACATCTATT TTATATATGT GAAACCCAAA TATGAATTGT AGCAGATTTC TAAATGGGAT
     4561 TTATTAGCCT TATGGAACCC ACAACATCTT TAAAATAACA AAAACACAGA GGAACAGCTA
     4621 TTGAACAATA AAAAACACTG ACAGCCAATT GGATTCTATT TTACTTTAAA GATTGTTTAA
     4681 AGAGACTATA AAGTGCTTCA ACACATCTAT GAGCTTTTTT TTCCATTAAT TTTTTTTCAT
     4741 TCATTTTCAA CACAAAATAA TATATTTTGA AGAATGTTGG AAACTGTTAG CCATCAACAT
     4801 CCACAGTAAG AAAAACAGTT TCCAACTTTC TTCAAAATAG AACCATATAA GTAGAGGGAG
     4861 AGTAAATGAT GACAGAATTG TAATTTTGGG TGAACTACCC CTTTACAGCT CTAGACAACA
     4921 GAACTACTGT TTAAGCTTAT AATAAACAGA ACATTATTCT CCACTAAAGT GGATAGTCAT
     4981 ATTTAAAGTT ATTGTCCTTG GTGTGAGACT AAAGAGTAGT AATTTTTTGT TCAAAACTTC
     5041 AGAGCATCAG TGTTGTACTG TTTGGGTCAG GCCTTAAAAA TAGCGCCTTT GTGTAAATTG
     5101 TGTTAGGTGG TATAGAGGGT GGGTCCATGT AAATGAGGTG GTCCAGTGTT TTATGAGGTG
     5161 TCCAGGACTC TCAGTTCCAG CAGTCTGCAG GAATCTCAGC ATCACTACCA CAGCTGGAGC
     5221 ACAGTGTCTT TTTTAGACAT TTAGATTTTG CTATATTTAC AAAGACCCAA CATGGAAAGA
     5281 CAAACTTTAA CATATATCAA TTTTTAGGTC TGTGCTCTGT TTTTGGAGTA GATTTTTTTG
     5341 GAGCAATAGA AGTATTTCCT CTTCCATTTT TTTGTTATTC ACCTGAGTTT TGAATATTTA
     5401 CAAAAccacc ATGgtgagca agggcgaggC aGTGatcaag gagttcatgC GGttcaaggt
     5461 gcacatggag ggctccAtga acggccacga gttcgagatc gagggcgagg gcgagggcCG
     5521 Cccctacgag ggcacccaga ccgccaagct gaaggtgacc aagggtggcc ccctgccctt
     5581 cTcctgggac atcctgtccc ctcagttcat gtacggctcc agggcctTca ccaagcaccc
     5641 cgccgacatc cccgactacT ATaagcAgtc cttccccgag ggcttcaAgt gggagcgcgt
     5701 gatgaacttc gaggacggcg gcGCCgtgac cgtgacccag gacAcctccc tgGAGgacgg
     5761 cACCCTGatc tacaaggtga agCTCcgcgg caccaacttc ccTCCTgacg gccccgtaat
     5821 gcagaagaag acAatgggct ggGAAGCGtc cACCgagcgg TTGtaccccG AGgacggcGT
     5881 Gctgaagggc gacATTAAGA TGGCCctgCG Cctgaaggac ggcggcCGCt acCTGGCGGA
     5941 CTTCaagacc acctacAAGg ccaagaagcc cgtgcagAtg cccggcgcct acaacgtcGA
     6001 CCGCAagTtg gacatcaCct cccacaacga ggactacacc GTGgtggaac agtacgaacg
     6061 cTCCgagggc cgccactcca ccggcggcat ggacgagctG TACAAGTAGT AAGCGGCCGC
     6121 CTCGCGCCTc tagCTAGAAC TATAGTGAGT CGTATTACTC GACCGATCCT GAGAACTTCA
     6181 GGGTGAGTTT GGGGACCCTT GATTGTTCTT TCTTTTTCGC TATTGTAAAA TTCATGTTAT
     6241 ATGGAGGGGG CAAAGTTTTC AGGGTGTTGT TTAGAATGGG AAGATGTCCC TTGTATCACC
     6301 ATGGACCCTC ATGATAATTT TGTTTCTTTC ACTTTCTACT CTGTTGACAA CCATTGTCTC
     6361 CTCTTATTTT CTTTTCATTT TCTGTAACTT TTTCGTTAAA CTTTAGCTTG CATTTGTAAC
     6421 GAATTTTTAA ATTCACTTTT GTTTATTTGT CAGATTGTAA GTACTTTCTC TAATCACTTT
     6481 TTTTTCAAGG CAATCAGGGT ATATTATATT GTACTTCAGC ACAGTTTTAG AGAACAATTG
     6541 TTATAATTAA ATGATAAGGT AGAATATTTC TGCATATAAA TTCTGGCTGG CGTGGAAATA
     6601 TTCTTATTGG TAGAAACAAC TACACCCTGG TCATCATCCT GCCTTTCTCT TTATGGTTAC
     6661 AATGATATAC ACTGTTTGAG ATGAGGATAA AATACTCTGA GTCCAAACCG GGCCCCTCTG
     6721 CTAACCATGT TCATGCCTTC TTCTCTTTCC TACAGCTCCT GGGCAACGTG CTGGTTGTTG
     6781 TGCTGTCTCA TCATTTTGGC AAAGAATTAA TTCCTCGACG GATCGTAGAT CCAGACATGA
     6841 TAAGATACAT TGATGAGTTT GGACAAACCA CAACTAGAAT GCAGTGAAAA AAATGCTTTA
     6901 TTTGTGAAAT TTGTGATGCT ATTGCTTTAT TTGTAACCAT TATAAGCTGC AATAAACAAG
     6961 TTAACAATCT AGAACTATAG TGAGTCGTAT ACTCGAGtac gtagaagagg gacagctatg
     7021 actgggagta gtcaggagag gaggaaaaat ctggctagta aaacatgtaa ggaaaatttt
     7081 agggatgtta aagaaaaaaa taacacaaaa caaaatataa aaaaaatcta acctcaagtc
     7141 aaggcttttc tatggaataa ggaatggaca gcagggggct gtttcatata ctgatgacct
     7201 ctttatagcc aacctttgtt catggcagcc agcatatggg catatgttgc caaactctaa
     7261 accaaatact cattctgatg ttttaaatga tttgccctcc catatgtcct tccgagtgag
     7321 agacacaaaa aattccaaca cactattgca atgaaaataa atttccttta ttagccagaa
     7381 gtcagatgct caaggggctt catgatgtcc ccataatttt tggcagaggg aaaaagatct
     7441 cagtggtatt tgtgagccag ggcattggcc acaccagcca ccaccttctg ataggcagcc
     7501 tgcacctgag gagtgcggcc gctttaatta agcttgtgcc ccagtttgct agggaggtcg
     7561 cagtatctgg ccactgccac ctcgtgctgc tcgacgtagg tctcgttgtt ggcctccttg
     7621 attctttcca gtctgtagtc cacatagtag acgccaggca tcttgaggtt cttagcgggt
     7681 ttcttggatc tatatgtggt cttgatgttt gcgatcagat ggctcccgcc cacgagcttc
     7741 agggccatgt cgtttctgcc ttccaggccg ccgtcagcgg ggtacagcgt ctcggtgaag
     7801 gcctcccagc cgagtgtttt cttctgcatc acagggccgt tggatgtgaa gttcacccct
     7861 ctgatcttga cgttgtagat gaggcagccg tcctggaggc tggtgtcctg ggtagcggtc
     7921 agcacgcccc cgtcttcgta tgtggtgact ctctcccatg tgaagccctc agggaaggac
     7981 tgcttgaaga agtcggggat gccctgggtg tggttgatga aggtcttgct gccgtagagg
     8041 aagctagtag ccaggatgtc gaaggcgaag gggagagggc cgccctcgac caccttgatt
     8101 ctcatggtct gggtgccctc gtagggcttg ccttcgccct cggatgtgca cttgaagtga
     8161 tggttgtcca cggtgccctc catgtacagc ttcatgtgca tgttctcctt aatcagctcg
     8221 ctcatGGTGG CGGCTAGCGT CACTGACGTT TCTAATGGAG TCTTTATGTA TGAGGACTCT
     8281 TATCATTTGT TCTTCTATAA AGGTCTGCAG TGTTTCTGTT CGTCCCCTAC ATGGACACCC
     8341 AGAGCCTCCT AAATACAGGA GCCCTGATAA CTGCACAAGT GCTCAGATTC CAGCAGGGTG
     8401 GAAAATGAGA TAAAGTGTGC AGATGGGGAG GGGGACGTGA ATGAGAGATT TGAGGGATGA
     8461 AAAGGATGGA TGAATGCATT GAAAATAGCC CCTTTCACAA AATAATACCA GTAAATTGTC
     8521 ATATAATTAA TGACCAGACC TTTACCTGTA AATGATGTGA TGTTCATATA CAGAAGAATG
     8581 CCAACAATTT ACAGATGATT TTACAAATTC TTAATTTTCC TTTTCTAAAT GGATTTGTTC
     8641 ACACATTATC TTTTCAAAGC AATTGAATTT TCTGGAAAAG ATTGGCTGTG TGTGTAAAAG
     8701 GTGCTACTGA GGAAATTAAT GTGACATGGA ATGAAGCAAA CAGCAGCCTA AGACAGGATG
     8761 GCAGGAAAAA TGTCACATGT TTAAAATAAG AGTGAAACCA ACGACCTGGA CTTATAGAGA
     8821 CTGTGTGTCC TTAGGCAAAG CTCTTGTACA AACAGTGCTT GTGACTGTGA AATTCGGGGT
     8881 TTGCCTGGAT TGTGTTAAAT GTGTGCTTGG ATGTATCATA AAAAAGAATC GGTTCTCTGT
     8941 ATTTGACATT TTCTGTAATT TATCTAAAGT TACAACTGGC TATGCCTGAT TTTTATCACT
     9001 ATTGAATCAA TCATTTTAAA GAATGTTAAG TCTGCTGATT TGGAGAGCTC ATTTACATTT
     9061 ATTTTGAATG TCTCTTATTT AACACAACTG ATTTAAGCTT TGGTCAAAGT TTAAACAAGC
     9121 TTAAACAAGA ATCTCTAGTT TTCTTTCTTG CTTTTACTTT TACTTCCTTA ATACTCAAGT
     9181 ACAATTTTAA TGGAGTACTT TTTTACTTTT ACTCAAGTAA GATTCTAGCC AGATACTTTT
     9241 ACTTTTAATT GAGTAAAATT TTCCCTAAGT ACTTGTACTT TCACTTGAGT AAAATTTTTG
     9301 AGTACTTTTT ACACCTCTGC TCGACCATAT GGGAGAGCTC CCAACGCGTT GGATGCATAG
     9361 CTTGAGTATT CTATAGTGTC ACCTAAATAG CTTGGCGTAA TCATGGTCAT AGCTGTTTCC
     9421 TGTGTGAAAT TGTTATCCGC TCACAATTCC ACACAACATA CGAGCCGGAA GCATAAAGTG
     9481 TAAAGCCTGG GGTGCCTAAT GAGTGAGCTA ACTCACATTA ATTGCGTTGC GCTCACTGCC
     9541 CGCTTTCCAG TCGGGAAACC TGTCGTGCCA GCTGCATTAA TGAATCGGCC AACGCGCGGG
     9601 GAGAGGCGGT TTGCGTATTG GGCGCTCTTC CGCTTCCTCG CTCACTGACT CGCTGCGCTC
     9661 GGTCGTTCGG CTGCGGCGAG CGGTATCAGC TCACTCAAAG GCGGTAATAC GGTTATCCAC
     9721 AGAATCAGGG GATAACGCAG GAAAGAACAT GTGAGCAAAA GGCCAGCAAA AGGCCAGGAA
     9781 CCGTAAAAAG GCCGCGTTGC TGGCGTTTTT CCATAGGCTC CGCCCCCCTG ACGAGCATCA
     9841 CAAAAATCGA CGCTCAAGTC AGAGGTGGCG AAACCCGACA GGACTATAAA GATACCAGGC
     9901 GTTTCCCCCT GGAAGCTCCC TCGTGCGCTC TCCTGTTCCG ACCCTGCCGC TTACCGGATA
     9961 CCTGTCCGCC TTTCTCCCTT CGGGAAGCGT GGCGCTTTCT CATAGCTCAC GCTGTAGGTA
    10021 TCTCAGTTCG GTGTAGGTCG TTCGCTCCAA GCTGGGCTGT GTGCACGAAC CCCCCGTTCA
    10081 GCCCGACCGC TGCGCCTTAT CCGGTAACTA TCGTCTTGAG TCCAACCCGG TAAGACACGA
    10141 CTTATCGCCA CTGGCAGCAG CCACTGGTAA CAGGATTAGC AGAGCGAGGT ATGTAGGCGG
    10201 TGCTACAGAG TTCTTGAAGT GGTGGCCTAA CTACGGCTAC ACTAGAAGAA CAGTATTTGG
    10261 TATCTGCGCT CTGCTGAAGC CAGTTACCTT CGGAAAAAGA GTTGGTAGCT CTTGATCCGG
    10321 CAAACAAACC ACCGCTGGTA GCGGTGGTTT TTTTGTTTGC AAGCAGCAGA TTACGCGCAG
    10381 AAAAAAAGGA TCTCAAGAAG ATCCTTTGAT CTTTTCTACG GGGTCTGACG CTCAGTGGAA
    10441 CGAAAACTCA CGTTAAGGGA TTTTGGTCAT GAGATTATCA AAAAGGATCT TCACCTAGAT
    10501 CCTTTTAAAT TAAAAATGAA GTTTTAAATC AATCTAAAGT ATATATGAGT AAACTTGGTC
    10561 TGACAGTTAC CAATGCTTAA TCAGTGAGGC ACCTATCTCA GCGATCTGTC TATTTCGTTC
    10621 ATCCATAGTT GCCTGACTCC CCGTCGTGTA GATAACTACG ATACGGGAGG GCTTACCATC
    10681 TGGCCCCAGT GCTGCAATGA TACCGCGAGA CCCACGCTCA CCGGCTCCAG ATTTATCAGC
    10741 AATAAACCAG CCAGCCGGAA GGGCCGAGCG CAGAAGTGGT CCTGCAACTT TATCCGCCTC
    10801 CATCCAGTCT ATTAATTGTT GCCGGGAAGC TAGAGTAAGT AGTTCGCCAG TTAATAGTTT
    10861 GCGCAACGTT GTTGCCATTG CTACAGGCAT CGTGGTGTCA CGCTCGTCGT TTGGTATGGC
    10921 TTCATTCAGC TCCGGTTCCC AACGATCAAG GCGAGTTACA TGATCCCCCA TGTTGTGCAA
    10981 AAAAGCGGTT AGCTCCTTCG GTCCTCCGAT CGTTGTCAGA AGTAAGTTGG CCGCAGTGTT
    11041 ATCACTCATG GTTATGGCAG CACTGCATAA TTCTCTTACT GTCATGCCAT CCGTAAGATG
    11101 CTTTTCTGTG ACTGGTGAGT ACTCAACCAA GTCATTCTGA GAATAGTGTA TGCGGCGACC
    11161 GAGTTGCTCT TGCCCGGCGT CAATACGGGA TAATACCGCG CCACATAGCA GAACTTTAAA
    11221 AGTGCTCATC ATTGGAAAAC GTTCTTCGGG GCGAAAACTC TCAAGGATCT TACCGCTGTT
    11281 GAGATCCAGT TCGATGTAAC CCACTCGTGC ACCCAACTGA TCTTCAGCAT CTTTTACTTT
    11341 CACCAGCGTT TCTGGGTGAG CAAAAACAGG AAGGCAAAAT GCCGCAAAAA AGGGAATAAG
    11401 GGCGACACGG AAATGTTGAA TACTCATACT CTTCCTTTTT CAATATTATT GAAGCATTTA
    11461 TCAGGGTTAT TGTCTCATGA GCGGATACAT ATTTGAATGT ATTTAGAAAA ATAAACAAAT
    11521 AGGGGTTCCG CGCACATTTC CCCGAAAAGT GCCACCTGAT GCGGTGTGAA ATACCGCACA
    11581 GATGCGTAAG GAGAAAATAC CGCATCAGGA AATTGTAAGC GTTAATATTT TGTTAAAATT
    11641 CGCGTTAAAT TTTTGTTAAA TCAGCTCATT TTTTAACCAA TAGGCCGAAA TCGGCAAAAT
    11701 CCCTTATAAA TCAAAAGAAT AGACCGAGAT AGGGTTGAGT GTTGTTCCAG TTTGGAACAA
    11761 GAGTCCACTA TTAAAGAACG TGGACTCCAA CGTCAAAGGG CGAAAAACCG TCTATCAGGG
    11821 CGATGGCCCA CTACGTGAAC CATCACCCTA ATCAAGTTTT TTGGGGTCGA GGTGCCGTAA
    11881 AGCACTAAAT CGGAACCCTA AAGGGAGCCC CCGATTTAGA GCTTGACGGG GAAAGCCGGC
    11941 GAACGTGGCG AGAAAGGAAG GGAAGAAAGC GAAAGGAGCG GGCGCTAGGG CGCTGGCAAG
    12001 TGTAGCGGTC ACGCTGCGCG TAACCACCAC ACCCGCCGCG CTTAATGCGC CGCTACAGGG
    12061 CGCGTCCATT CGCCATTCAG GCTGCGCAAC TGTTG  
//
