# Supplementary material for: Strength of interactions in the Notch gene regulatory network determines patterning and fate in the notochord
Source: eLife. 2022 Jun 6;11:e75429. doi: 10.7554/eLife.75429 (PMC9170247; doi:10.7554/eLife.75429)
Supplement: Source data 4. [file elife-75429-data4.zip › 75429SourceData4.ape]

LOCUS       Data_S3__rcn3_mN        6010 bp    DNA        linear       24-MAR-2021
DEFINITION  .
ACCESSION   
VERSION     
SOURCE      .
  ORGANISM  .
COMMENT     
COMMENT     
COMMENT     ApEinfo:methylated:1
FEATURES             Location/Qualifiers
     misc_feature    165..364
                     /locus_tag="Tol2"
                     /label="Tol2"
                     /ApEinfo_label="Tol2"
                     /ApEinfo_fwdcolor="#0000fe"
                     /ApEinfo_revcolor="green"
                     /ApEinfo_graphicformat="arrow_data {{0 1 2 0 0 -1} {} 0}
                     width 5 offset 0"
     misc_feature    974..1017
                     /locus_tag="Exon1"
                     /label="Exon1"
                     /ApEinfo_label="Exon1"
                     /ApEinfo_fwdcolor="cyan"
                     /ApEinfo_revcolor="green"
                     /ApEinfo_graphicformat="arrow_data {{0 1 2 0 0 -1} {} 0}
                     width 5 offset 0"
     CDS             1404..1442
                     /codon_start=1
                     /note="Lyn_short"
                     /translation="MGCIKSKRKDVEN"
                     /locus_tag="Lyn_short"
                     /label="Lyn_short"
                     /ApEinfo_label="Lyn_short"
                     /ApEinfo_fwdcolor="#20fefe"
                     /ApEinfo_revcolor="#e9d024"
                     /ApEinfo_graphicformat="arrow_data {{0 1 2 0 0 -1} {} 0}
                     width 5 offset 0"
     misc_feature    1392..1397
                     /locus_tag="BamHI"
                     /label="BamHI"
                     /ApEinfo_label="BamHI"
                     /ApEinfo_fwdcolor="#996632"
                     /ApEinfo_revcolor="green"
                     /ApEinfo_graphicformat="arrow_data {{0 1 2 0 0 -1} {} 0}
                     width 5 offset 0"
     misc_feature    complement(2829..2998)
                     /locus_tag="SV40polyA"
                     /label="SV40polyA"
                     /ApEinfo_label="SV40polyA"
                     /ApEinfo_fwdcolor="#ffff00"
                     /ApEinfo_revcolor="#ffff00"
                     /ApEinfo_graphicformat="arrow_data {{0 1 2 0 0 -1} {} 0}
                     width 5 offset 0"
     misc_feature    3085..3234
                     /locus_tag="Tol2(1)"
                     /label="Tol2(1)"
                     /ApEinfo_label="Tol2"
                     /ApEinfo_fwdcolor="#0000fe"
                     /ApEinfo_revcolor="green"
                     /ApEinfo_graphicformat="arrow_data {{0 1 2 0 0 -1} {} 0}
                     width 5 offset 0"
     misc_feature    2154..2161
                     /locus_tag="NotI"
                     /label="NotI"
                     /ApEinfo_label="NotI"
                     /ApEinfo_fwdcolor="#996632"
                     /ApEinfo_revcolor="green"
                     /ApEinfo_graphicformat="arrow_data {{0 1 2 0 0 -1} {} 0}
                     width 5 offset 0"
     misc_feature    1384..1390
                     /locus_tag="exon2"
                     /label="exon2"
                     /ApEinfo_label="exon2"
                     /ApEinfo_fwdcolor="cyan"
                     /ApEinfo_revcolor="green"
                     /ApEinfo_graphicformat="arrow_data {{0 1 2 0 0 -1} {} 0}
                     width 5 offset 0"
     misc_feature    1443..2150
                     /locus_tag="mNeonGreen"
                     /label="mNeonGreen"
                     /ApEinfo_label="mNeonGreen"
                     /ApEinfo_fwdcolor="#80ff00"
                     /ApEinfo_revcolor="#00ffff"
                     /ApEinfo_graphicformat="arrow_data {{0 1 2 0 0 -1} {} 0}
                     width 5 offset 0"
     misc_feature    406..1390
                     /locus_tag="rcn3"
                     /label="rcn3"
                     /ApEinfo_label="rcn3"
                     /ApEinfo_fwdcolor="#fb02fe"
                     /ApEinfo_revcolor="green"
                     /ApEinfo_graphicformat="arrow_data {{0 1 2 0 0 -1} {} 0}
                     width 5 offset 0"
     misc_feature    400..405
                     /locus_tag="SpeI"
                     /label="SpeI"
                     /ApEinfo_label="SpeI"
                     /ApEinfo_fwdcolor="#996632"
                     /ApEinfo_revcolor="green"
                     /ApEinfo_graphicformat="arrow_data {{0 1 2 0 0 -1} {} 0}
                     width 5 offset 0"
     misc_feature    complement(2224..2796)
                     /locus_tag="bGlobin intron"
                     /label="bGlobin intron"
                     /ApEinfo_label="bGlobin intron"
                     /ApEinfo_fwdcolor="#c0c0c0"
                     /ApEinfo_revcolor="#c0c0c0"
                     /ApEinfo_graphicformat="arrow_data {{0 1 2 0 0 -1} {} 0}
                     width 5 offset 0"
ORIGIN
        1 GGAAGGGCGA TCGGTGCGGG CCTCTTCGCT ATTACGCCAG CTGGCGAAAG GGGGATGTGC
       61 TGCAAGGCGA TTAAGTTGGG TAACGCCAGG GTTTTCCCAG TCACGACGTT GTAAAACGAC
      121 GGCCAGTGAA TTGTAATACG ACTCACTATA GGGCGaATTG GGCCCAGAGG TGTAAAGTAC
      181 TTGAGTAATT TTACTTGATT ACTGTACTTA AGTATTATTT TTGGGGATTT TTACTTTACT
      241 TGAGTACAAT TAAAAATCAA TACTTTTACT TTTACTTAAT TACATTTTTT TAGAAAAAAA
      301 AGTACTTTTT ACTCCTTACA ATTTTATTTA CAGTCAAAAA GTACTTATTT TTTGGAGATC
      361 ACTTCATTCT ATTTTCCCTT GCTATTACCA AACCAATTCA CTagtAACAT GACCACGTCA
      421 GACCAGTCTT CTAGAAAATT CTGAGAAATG TATTTACCCC GTATAAAATA TCCATGAAAT
      481 AACATTTGTA ATTGCAGCAT TAAAACAATT ACTCGCAATG ACCCACACAA CACTTTTAGT
      541 ATTCACTGTA TTACCCTCTA AATTACACGT AGACTAATTT AAAACATCAC TGAGTAGAAT
      601 ATTAACATGA TCTTAAAAAT TACGAAACAT TTTGCATGCT ACATAAGGAA TATTTATAAT
      661 CATACATCTT GATGTAACGT TGCTTGTTTC TAAATAACGC TTAATCCTTT ATTTCTGTCT
      721 GACAGGAGGC TGATGAGCTT TTTAAAAGTT TTTTCGTAGT TTGCCAAGGC GCTCCTGGCG
      781 CTCTGATGCG CGTTCTCGTG TCAACGTGGC GTTTCGTAGC CAGTAGAATC TTGACATTTT
      841 CTTAGCCCCG CCCAAACTCT CTTTCTGATT GGCCTTTTTT CGTGTCAATA AAGCATATCT
      901 GAGCGCACGT AACGTGGCTT CTCCGCCTAC TTTTACGTGC ACTTTTAAAG AACAGTGCCA
      961 ACGCGTACTC TTCAAGTTAA GATTGAGTGT ACTCAAGCTG AAATCACTGC TGGCTTGGTA
     1021 AGTTATCTTT ACATTTAAAT ATTACGAATA TCTTTTATCT AAACTCTATT GTCAATTGTT
     1081 TATTGTAGTT CATTTATCAG TCATTAATTC TGCAGTAAAT CACTGCTAAT AATAACTTAT
     1141 GTTTGTACAT GTTTTTTTTT GCAGTTGCTT GTTGGCATTT GTGATCATGT TTTAAACCTA
     1201 TGCTTATTAT TCAGATAGTG TACATGAAAA GTTAATGCTC TGAAATTTAG TTTAAAATTG
     1261 AATGAAAATA CCATCAAACT TTCATTGCAT TCAAGTACAA TGACTCTCAG TTAGTGTGCA
     1321 ACATACTTTT CAGGTCAGAA AGCATTTCTT AAAATGTTCT CTCTCTCTTA ACCTCATTTA
     1381 AAGTGAGAAT AGGATCCgcc accatgggct gtatcaagag caagaggaag gacgtcgaga
     1441 acATGGTGAG CAAGGGCGAG GAGGATAACA TGGCCTCTCT CCCAGCGACA CATGAGTTAC
     1501 ACATCTTTGG CTCCATCAAC GGTGTGGACT TTGACATGGT GGGTCAGGGC ACCGGCAATC
     1561 CAAATGATGG TTATGAGGAG TTAAACCTGA AGTCCACCAA GGGTGACCTC CAGTTCTCCC
     1621 CCTGGATTCT GGTCCCTCAT ATCGGGTATG GCTTCCATCA GTACCTGCCC TACCCTGACG
     1681 GGATGTCGCC TTTCCAGGCC GCCATGGTAG ATGGCTCCGG ATACCAAGTC CATCGCACAA
     1741 TGCAGTTTGA AGATGGTGCC TCCCTTACTG TTAACTACCG CTACACCTAC GAGGGAAGCC
     1801 ACATCAAAGG AGAGGCCCAG GTGAAGGGGA CTGGTTTCCC TGCTGACGGT CCTGTGATGA
     1861 CCAACTCGCT GACCGCTGCG GACTGGTGCA GGTCGAAGAA GACTTACCCC AACGACAAAA
     1921 CCATCATCAG TACCTTTAAG TGGAGTTACA CCACTGGAAA TGGCAAGCGC TACCGGAGCA
     1981 CTGCGCGGAC CACCTACACC TTTGCCAAGC CAATGGCGGC TAACTATCTG AAGAACCAGC
     2041 CGATGTACGT GTTCCGTAAG ACGGAGCTCA AGCACTCCAA GACCGAGCTC AACTTCAAGG
     2101 AGTGGCAAAA GGCCTTTACC GATGTGATGG GCATGGACGA GCTGTACAAG TGAGCGGCCG
     2161 CCTCGCGCCT ctagCTAGAA CTATAGTGAG TCGTATTACT CGACCGATCC TGAGAACTTC
     2221 AGGGTGAGTT TGGGGACCCT TGATTGTTCT TTCTTTTTCG CTATTGTAAA ATTCATGTTA
     2281 TATGGAGGGG GCAAAGTTTT CAGGGTGTTG TTTAGAATGG GAAGATGTCC CTTGTATCAC
     2341 CATGGACCCT CATGATAATT TTGTTTCTTT CACTTTCTAC TCTGTTGACA ACCATTGTCT
     2401 CCTCTTATTT TCTTTTCATT TTCTGTAACT TTTTCGTTAA ACTTTAGCTT GCATTTGTAA
     2461 CGAATTTTTA AATTCACTTT TGTTTATTTG TCAGATTGTA AGTACTTTCT CTAATCACTT
     2521 TTTTTTCAAG GCAATCAGGG TATATTATAT TGTACTTCAG CACAGTTTTA GAGAACAATT
     2581 GTTATAATTA AATGATAAGG TAGAATATTT CTGCATATAA ATTCTGGCTG GCGTGGAAAT
     2641 ATTCTTATTG GTAGAAACAA CTACACCCTG GTCATCATCC TGCCTTTCTC TTTATGGTTA
     2701 CAATGATATA CACTGTTTGA GATGAGGATA AAATACTCTG AGTCCAAACC GGGCCCCTCT
     2761 GCTAACCATG TTCATGCCTT CTTCTCTTTC CTACAGCTCC TGGGCAACGT GCTGGTTGTT
     2821 GTGCTGTCTC ATCATTTTGG CAAAGAATTA ATTCCTCGAC GGATCGTAGA TCCAGACATG
     2881 ATAAGATACA TTGATGAGTT TGGACAAACC ACAACTAGAA TGCAGTGAAA AAAATGCTTT
     2941 ATTTGTGAAA TTTGTGATGC TATTGCTTTA TTTGTAACCA TTATAAGCTG CAATAAACAA
     3001 GTTAACAATC TAGAACTATA GTGAGTCGTA TAAGCTTAAA CAAGAATCTC TAGTTTTCTT
     3061 TCTTGCTTTT ACTTTTACTT CCTTAATACT CAAGTACAAT TTTAATGGAG TACTTTTTTA
     3121 CTTTTACTCA AGTAAGATTC TAGCCAGATA CTTTTACTTT TAATTGAGTA AAATTTTCCC
     3181 TAAGTACTTG TACTTTCACT TGAGTAAAAT TTTTGAGTAC TTTTTACACC TCTGCTCGAC
     3241 CATATGGGAG AGCTCCCAAC GCGTTGGATG CATAGCTTGA GTATTCTATA GTGTCACCTA
     3301 AATAGCTTGG CGTAATCATG GTCATAGCTG TTTCCTGTGT GAAATTGTTA TCCGCTCACA
     3361 ATTCCACACA ACATACGAGC CGGAAGCATA AAGTGTAAAG CCTGGGGTGC CTAATGAGTG
     3421 AGCTAACTCA CATTAATTGC GTTGCGCTCA CTGCCCGCTT TCCAGTCGGG AAACCTGTCG
     3481 TGCCAGCTGC ATTAATGAAT CGGCCAACGC GCGGGGAGAG GCGGTTTGCG TATTGGGCGC
     3541 TCTTCCGCTT CCTCGCTCAC TGACTCGCTG CGCTCGGTCG TTCGGCTGCG GCGAGCGGTA
     3601 TCAGCTCACT CAAAGGCGGT AATACGGTTA TCCACAGAAT CAGGGGATAA CGCAGGAAAG
     3661 AACATGTGAG CAAAAGGCCA GCAAAAGGCC AGGAACCGTA AAAAGGCCGC GTTGCTGGCG
     3721 TTTTTCCATA GGCTCCGCCC CCCTGACGAG CATCACAAAA ATCGACGCTC AAGTCAGAGG
     3781 TGGCGAAACC CGACAGGACT ATAAAGATAC CAGGCGTTTC CCCCTGGAAG CTCCCTCGTG
     3841 CGCTCTCCTG TTCCGACCCT GCCGCTTACC GGATACCTGT CCGCCTTTCT CCCTTCGGGA
     3901 AGCGTGGCGC TTTCTCATAG CTCACGCTGT AGGTATCTCA GTTCGGTGTA GGTCGTTCGC
     3961 TCCAAGCTGG GCTGTGTGCA CGAACCCCCC GTTCAGCCCG ACCGCTGCGC CTTATCCGGT
     4021 AACTATCGTC TTGAGTCCAA CCCGGTAAGA CACGACTTAT CGCCACTGGC AGCAGCCACT
     4081 GGTAACAGGA TTAGCAGAGC GAGGTATGTA GGCGGTGCTA CAGAGTTCTT GAAGTGGTGG
     4141 CCTAACTACG GCTACACTAG AAGAACAGTA TTTGGTATCT GCGCTCTGCT GAAGCCAGTT
     4201 ACCTTCGGAA AAAGAGTTGG TAGCTCTTGA TCCGGCAAAC AAACCACCGC TGGTAGCGGT
     4261 GGTTTTTTTG TTTGCAAGCA GCAGATTACG CGCAGAAAAA AAGGATCTCA AGAAGATCCT
     4321 TTGATCTTTT CTACGGGGTC TGACGCTCAG TGGAACGAAA ACTCACGTTA AGGGATTTTG
     4381 GTCATGAGAT TATCAAAAAG GATCTTCACC TAGATCCTTT TAAATTAAAA ATGAAGTTTT
     4441 AAATCAATCT AAAGTATATA TGAGTAAACT TGGTCTGACA GTTACCAATG CTTAATCAGT
     4501 GAGGCACCTA TCTCAGCGAT CTGTCTATTT CGTTCATCCA TAGTTGCCTG ACTCCCCGTC
     4561 GTGTAGATAA CTACGATACG GGAGGGCTTA CCATCTGGCC CCAGTGCTGC AATGATACCG
     4621 CGAGACCCAC GCTCACCGGC TCCAGATTTA TCAGCAATAA ACCAGCCAGC CGGAAGGGCC
     4681 GAGCGCAGAA GTGGTCCTGC AACTTTATCC GCCTCCATCC AGTCTATTAA TTGTTGCCGG
     4741 GAAGCTAGAG TAAGTAGTTC GCCAGTTAAT AGTTTGCGCA ACGTTGTTGC CATTGCTACA
     4801 GGCATCGTGG TGTCACGCTC GTCGTTTGGT ATGGCTTCAT TCAGCTCCGG TTCCCAACGA
     4861 TCAAGGCGAG TTACATGATC CCCCATGTTG TGCAAAAAAG CGGTTAGCTC CTTCGGTCCT
     4921 CCGATCGTTG TCAGAAGTAA GTTGGCCGCA GTGTTATCAC TCATGGTTAT GGCAGCACTG
     4981 CATAATTCTC TTACTGTCAT GCCATCCGTA AGATGCTTTT CTGTGACTGG TGAGTACTCA
     5041 ACCAAGTCAT TCTGAGAATA GTGTATGCGG CGACCGAGTT GCTCTTGCCC GGCGTCAATA
     5101 CGGGATAATA CCGCGCCACA TAGCAGAACT TTAAAAGTGC TCATCATTGG AAAACGTTCT
     5161 TCGGGGCGAA AACTCTCAAG GATCTTACCG CTGTTGAGAT CCAGTTCGAT GTAACCCACT
     5221 CGTGCACCCA ACTGATCTTC AGCATCTTTT ACTTTCACCA GCGTTTCTGG GTGAGCAAAA
     5281 ACAGGAAGGC AAAATGCCGC AAAAAAGGGA ATAAGGGCGA CACGGAAATG TTGAATACTC
     5341 ATACTCTTCC TTTTTCAATA TTATTGAAGC ATTTATCAGG GTTATTGTCT CATGAGCGGA
     5401 TACATATTTG AATGTATTTA GAAAAATAAA CAAATAGGGG TTCCGCGCAC ATTTCCCCGA
     5461 AAAGTGCCAC CTGATGCGGT GTGAAATACC GCACAGATGC GTAAGGAGAA AATACCGCAT
     5521 CAGGAAATTG TAAGCGTTAA TATTTTGTTA AAATTCGCGT TAAATTTTTG TTAAATCAGC
     5581 TCATTTTTTA ACCAATAGGC CGAAATCGGC AAAATCCCTT ATAAATCAAA AGAATAGACC
     5641 GAGATAGGGT TGAGTGTTGT TCCAGTTTGG AACAAGAGTC CACTATTAAA GAACGTGGAC
     5701 TCCAACGTCA AAGGGCGAAA AACCGTCTAT CAGGGCGATG GCCCACTACG TGAACCATCA
     5761 CCCTAATCAA GTTTTTTGGG GTCGAGGTGC CGTAAAGCAC TAAATCGGAA CCCTAAAGGG
     5821 AGCCCCCGAT TTAGAGCTTG ACGGGGAAAG CCGGCGAACG TGGCGAGAAA GGAAGGGAAG
     5881 AAAGCGAAAG GAGCGGGCGC TAGGGCGCTG GCAAGTGTAG CGGTCACGCT GCGCGTAACC
     5941 ACCACACCCG CCGCGCTTAA TGCGCCGCTA CAGGGCGCGT CCATTCGCCA TTCAGGCTGC
     6001 GCAACTGTTG     
//
