# Supplementary material for: Strength of interactions in the Notch gene regulatory network determines patterning and fate in the notochord
Source: eLife. 2022 Jun 6;11:e75429. doi: 10.7554/eLife.75429 (PMC9170247; doi:10.7554/eLife.75429)
Supplement: Source data 5. [file elife-75429-data5.zip › SD5.ape]

LOCUS       GS43                    5758 bp ds-DNA     circular     04-MAR-2019
DEFINITION  .
ACCESSION   
VERSION     
SOURCE      .
  ORGANISM  .
COMMENT     
COMMENT     ApEinfo:methylated:1
FEATURES             Location/Qualifiers
     misc_feature    413..433
                     /locus_tag="SP6 site"
                     /label="SP6 site"
                     /ApEinfo_label="SP6 site"
                     /ApEinfo_fwdcolor="#ff8040"
                     /ApEinfo_revcolor="green"
                     /ApEinfo_graphicformat="arrow_data {{0 1 2 0 0 -1} {} 0}
                     width 5 offset 0"
     misc_feature    435..435
                     /locus_tag="SP6 site(1)"
                     /label="SP6 site(1)"
                     /ApEinfo_label="SP6 site"
                     /ApEinfo_fwdcolor="#ff8040"
                     /ApEinfo_revcolor="green"
                     /ApEinfo_graphicformat="arrow_data {{0 1 2 0 0 -1} {} 0}
                     width 5 offset 0"
     source          445..483
                     /organism="unspecified"
                     /mol_type="genomic DNA"
                     /locus_tag="source:unspecified"
                     /label="source:unspecified"
                     /ApEinfo_label="source:unspecified"
                     /ApEinfo_fwdcolor="pink"
                     /ApEinfo_revcolor="pink"
                     /ApEinfo_graphicformat="arrow_data {{0 1 2 0 0 -1} {} 0}
                     width 5 offset 0"
     misc_feature    335..354
                     /locus_tag="GC14Seq01"
                     /label="GC14Seq01"
                     /ApEinfo_label="GC14Seq01"
                     /ApEinfo_fwdcolor="#ffff00"
                     /ApEinfo_revcolor="green"
                     /ApEinfo_graphicformat="arrow_data {{0 1 2 0 0 -1} {} 0}
                     width 5 offset 0"
     misc_feature    1734..1768
                     /locus_tag="FLP"
                     /label="FLP"
                     /ApEinfo_label="FLP"
                     /ApEinfo_fwdcolor="cyan"
                     /ApEinfo_revcolor="green"
                     /ApEinfo_graphicformat="arrow_data {{0 1 2 0 0 -1} {} 0}
                     width 5 offset 0"
     CDS             445..483
                     /codon_start=1
                     /note="Lyn_short"
                     /translation="MGCIKSKRKDVEN"
                     /locus_tag="Lyn_short"
                     /label="Lyn_short"
                     /ApEinfo_label="Lyn_short"
                     /ApEinfo_fwdcolor="#20fefe"
                     /ApEinfo_revcolor="#e9d024"
                     /ApEinfo_graphicformat="arrow_data {{0 1 2 0 0 -1} {} 0}
                     width 5 offset 0"
     misc_feature    3085..3119
                     /locus_tag="FRT"
                     /label="FRT"
                     /ApEinfo_label="FRT"
                     /ApEinfo_fwdcolor="cyan"
                     /ApEinfo_revcolor="green"
                     /ApEinfo_graphicformat="arrow_data {{0 1 2 0 0 -1} {} 0}
                     width 5 offset 0"
     misc_feature    2212..3004
                     /locus_tag="Neo/Kan"
                     /label="Neo/Kan"
                     /ApEinfo_label="Neo/Kan"
                     /ApEinfo_fwdcolor="cyan"
                     /ApEinfo_revcolor="green"
                     /ApEinfo_graphicformat="arrow_data {{0 1 2 0 0 -1} {} 0}
                     width 5 offset 0"
     misc_feature    1459..1697
                     /locus_tag="pA SV40"
                     /label="pA SV40"
                     /ApEinfo_label="pA SV40"
                     /ApEinfo_fwdcolor="#ff0000"
                     /ApEinfo_revcolor="green"
                     /ApEinfo_graphicformat="arrow_data {{0 1 2 0 0 -1} {} 0}
                     width 5 offset 0"
     misc_feature    1441..1446
                     /locus_tag="SacI"
                     /label="SacI"
                     /ApEinfo_label="SacI"
                     /ApEinfo_fwdcolor="#fb02fe"
                     /ApEinfo_revcolor="green"
                     /ApEinfo_graphicformat="arrow_data {{0 1 2 0 0 -1} {} 0}
                     width 5 offset 0"
     CDS             484..1431
                     /codon_start=1
                     /product="bright monomeric near-infrared fluorescent
                     protein engineered from a bacterial phytochrome, with an
                     emission maximum of 670 nm (Shcherbakova et al., 2016)"
                     /translation="MVAGHASGSPAFGTASHSNCEHEEIHLAGSIQPHGALLVVSEHD
                     H
                     RVIQASANAAEFLNLGSVLGVPLAEIDGDLLIKILPHLDPTAEGMPVAVRCRIGNPST
                     E
                     YCGLMHRPPEGGLIIELERAGPSIDLSGTLAPALERIRTAGSLRALCDDTVLLFQQCT
                     G
                     YDRVMVYRFDEQGHGLVFSECHVPGLESYFGNRYPSSTVPQMARQLYVRQRVRVLVDV
                     T
                     YQPVPLEPRLSPLTGRDLDMSGCFLRSMSPCHLQFLKDMGVRATLAVSLVVGGKLWGL
                     V VCHHYLPRFIRFELRAICKRLAERIATRITALES"
                     /locus_tag="ORF frame 1"
                     /label="ORF frame 1"
                     /ApEinfo_label="ORF frame 1"
                     /ApEinfo_fwdcolor="#e9d024"
                     /ApEinfo_revcolor="#e9d024"
                     /ApEinfo_graphicformat="arrow_data {{0 1 2 0 0 -1} {} 0}
                     width 5 offset 0"
ORIGIN
        1 tcgcgcgttt cggtgatgac ggtgaaaacc tctgacacat gcagctcccg gagacggtca
       61 cagcttgtct gtaagcggat gccgggagca gacaagcccg tcagggcgcg tcagcgggtg
      121 ttggcgggtg tcggggctgg cttaactatg cggcatcaga gcagattgta ctgagagtgc
      181 accatatgcg gtgtgaaata ccgcacagat gcgtaaggag aaaataccgc atcaggcgcc
      241 attcgccatt caggctgcgc aactgttggg aagggcgatc ggtgcgggcc tcttcgctat
      301 tacgccagct ggcgaaaggg ggatgtgctg caaggcgatt aagttgggta acgccagggt
      361 tttcccagtc acgacgttgt aaaacgacgg ccagtgccaa gctcggcgcg ccATTTAGGT
      421 GACACTATAG AAGAGctcga gaccatgggc tgtatcaaga gcaagaggaa ggacgtcgag
      481 aacatggtag caggtcatgc ctctggcagc cccgcattcg ggaccgcctc tcattcgaat
      541 tgcgaacatg aagagatcca cctcgccggc tcgatccagc cgcatggcgc gcttctggtc
      601 gtcagcgaac atgatcatcg cgtcatccag gccagcgcca acgccgcgga atttctgaat
      661 ctcggaagcg tactcggcgt tccgctcgcc gagatcgacg gcgatctgtt gatcaagatc
      721 ctgccgcatc tcgatcccac cgccgaaggc atgccggtcg cggtgcgctg ccggatcggc
      781 aatccctcta cggagtactg cggtctgatg catcggcctc cggaaggcgg gctgatcatc
      841 gaactcgaac gtgccggccc gtcgatcgat ctgtcaggca cgctggcgcc ggcgctggag
      901 cggatccgca cggcgggttc actgcgcgcg ctgtgcgatg acaccgtgct gctgtttcag
      961 cagtgcaccg gctacgaccg ggtgatggtg tatcgtttcg atgagcaagg ccacggcctg
     1021 gtattctccg agtgccatgt gcctgggctc gaatcctatt tcggcaaccg ctatccgtcg
     1081 tcgactgtcc cgcagatggc gcggcagctg tacgtgcggc agcgcgtccg cgtgctggtc
     1141 gacgtcacct atcagccggt gccgctggag ccgcggctgt cgccgctgac cgggcgcgat
     1201 ctcgacatgt cgggctgctt cctgcgctcg atgtcgccgt gccatctgca gttcctgaag
     1261 gacatgggcg tgcgcgccac cctggcggtg tcgctggtgg tcggcggcaa gctgtggggc
     1321 ctggttgtct gtcaccatta tctgccgcgc ttcatccgtt tcgagctgcg ggcgatctgc
     1381 aaacggctcg ccgaaaggat cgcgacgcgg atcaccgcgc ttgagagcta aTGAAGATCT
     1441 GAGCTCGAAT TCGCCCTTag gcCTGCAGGA TCATAATCAG CCATACCACA TTTGTAGAGG
     1501 TTTTACTTGC TTTAAAAAAC CTCCCACACC TCCCCCTGAA CCTGAAACAT AAAATGAATG
     1561 CAATTGTTGT TGTTAACTTG TTTATTGCAG CTTATAATGG TTACAAATAA AGCAATAGCA
     1621 TCACAAATTT CACAAATAAA GCATTTTTTT CACTGCATTC TAGTTGTGGT TTGTCCAAAC
     1681 TCATCAATGT ATCTTAAACT AGGGGGGATC TGCTAGCAGA TAACTGATCA GCTTGAAGTT
     1741 CCTATACTTT CTAGAGAATA GGAACTTCGG AATAGGAACT TCAAGATCCC CCTGGCGAAA
     1801 GGGGGATGTG CTGCAAGGCG ATTAAGTTGG GTAACGCCAG GGTTTTCGTC AGGTGGCACT
     1861 TTTCGGGGAA ATGTGCGCGG AACCCCTATT TGTTTATTTT TCTAAATACA TTCAAATATG
     1921 TATCCGCTCA TGAGACAATA ACCCTGATAA ATGCTTCAAT AATATTGAAA AAGGAAGAGT
     1981 CCTGAGGCGG AAAGAACCAG CTGTGGAATG TGTGTCAGTT AGGGTGTGGA AAGTCCCCAG
     2041 GCTCCCCAGC AGGCAGAAGT ATGCAAAGCA TGCATCTCAA TTAGTCAGCA ACCAGGTGTG
     2101 GAAAGTCCCC AGGCTCCCCA GCAGGCAGAA GTATGCAAAG CATGCATCTC AATTAGTCAG
     2161 TAACCATAGT CCGCAAAGAT CGATCAAGAG ACAGGATGAG GATCGTTTCG CATGATTGAA
     2221 CAAGATGGAT TGCACGCAGG TTCTCCGGCC GCTTGGGTGG AGAGGCTATT CGGCTATGAC
     2281 TGGGCACAAC AGACAATCGG CTGCTCTGAT GCCGCCGTGT TCCGGCTGTC AGCGCAGGGG
     2341 CGCCCGGTTC TTTTTGTCAA GACCGACCTG TCCGGTGCCC TGAATGAACT GCAAGACGAG
     2401 GCAGCGCGGC TATCGTGGCT GGCCACGACG GGCGTTCCTT GCGCAGCTGT GCTCGACGTT
     2461 GTCACTGAAG CGGGAAGGGA CTGGCTGCTA TTGGGCGAAG TGCCGGGGCA GGATCTCCTG
     2521 TCATCTCACC TTGCTCCTGC CGAGAAAGTA TCCATCATGG CTGATGCAAT GCGGCGGCTG
     2581 CATACGCTTG ATCCGGCTAC CTGCCCATTC GACCACCAAG CGAAACATCG CATCGAGCGA
     2641 GCACGTACTC GGATGGAAGC CGGTCTTGTC GATCAGGATG ATCTGGACGA AGAGCATCAG
     2701 GGGCTCGCGC CAGCCGAACT GTTCGCCAGG CTCAAGGCGA GCATGCCCGA CGGCGAGGAT
     2761 CTCGTCGTGA CCCATGGCGA TGCCTGCTTG CCGAATATCA TGGTGGAAAA TGGCCGCTTT
     2821 TCTGGATTCA TCGACTGTGG CCGGCTGGGT GTGGCGGACC GCTATCAGGA CATAGCGTTG
     2881 GCTACCCGTG ATATTGCTGA AGAGCTTGGC GGCGAATGGG CTGACCGCTT CCTCGTGCTT
     2941 TACGGTATCG CCGCTCCCGA TTCGCAGCGC ATCGCCTTCT ATCGCCTTCT TGACGAGTTC
     3001 TTCTGAGGGG ATCGGCAATA AAAAGACAGA ATAAAACGCA CGGGTGTTGG GTCGTTTGTT
     3061 CGGATCCGAG CTTCAAAAGC GCTCTGAAGT TCCTATACTT TCTAGAGAAT AGGAACTTCG
     3121 GAATAGTAAC TTCTCCATGG TAGCCTCCAA AAAAGCCTCC TCACTACTTC TGGACTAGTG
     3181 CGGCCGCGCG TTTAAGTGGC CTGTGACTAC GCAGTGTCAT TATCTTACAG AATAGGTTTG
     3241 GACCCAGATG TTGTGGTGCC TGGAGGTTTT AAATTTTGGA AAGCCCATCT CAGGAAAAAA
     3301 AAAAACCACA AAATTATGAA TACAGAGGTG TTGGGCTGCC CCTGGGACTT GAAAGGGAGC
     3361 TTGTAATTTG GGGACCAGAG GTTTAAATCC CTATAGTTTC ACTGTGAATT ATTCACCTTG
     3421 CTCAAACTTT CACTCTGAGA GGCTGCCTGA TTAGGTGCCT AGCGAGACCA GCTGGATGTA
     3481 GCTTTGTGCT CTTTCCTCTG TTGATTTTCT CCGCTTAATT AAGAattcgt aatcatgtca
     3541 tagctgtttc ctgtgtgaaa ttgttatccg ctcacaattc cacacaacat acgagccgga
     3601 agcataaagt gtaaagcctg gggtgcctaa tgagtgagct aactcacatt aattgcgttg
     3661 cgctcactgc ccgctttcca gtcgggaaac ctgtcgtgcc agctgcatta atgaatcggc
     3721 caacgcgcgg ggagaggcgg tttgcgtatt gggcgctctt ccgcttcctc gctcactgac
     3781 tcgctgcgct cggtcgttcg gctgcggcga gcggtatcag ctcactcaaa ggcggtaata
     3841 cggttatcca cagaatcagg ggataacgca ggaaagaaca tgtgagcaaa aggccagcaa
     3901 aaggccagga accgtaaaaa ggccgcgttg ctggcgtttt tccataggct ccgcccccct
     3961 gacgagcatc acaaaaatcg acgctcaagt cagaggtggc gaaacccgac aggactataa
     4021 agataccagg cgtttccccc tggaagctcc ctcgtgcgct ctcctgttcc gaccctgccg
     4081 cttaccggat acctgtccgc ctttctccct tcgggaagcg tggcgctttc tcaaagctca
     4141 cgctgtaggt atctcagttc ggtgtaggtc gttcgctcca agctgggctg tgtgcacgaa
     4201 ccccccgttc agcccgaccg ctgcgcctta tccggtaact atcgtcttga gtccaacccg
     4261 gtaagacacg acttatcgcc actggcagca gccactggta acaggattag cagagcgagg
     4321 tatgtaggcg gtgctacaga gttcttgaag tggtggccta actacggcta cactagaaga
     4381 acagtatttg gtatctgcgc tctgctgaag ccagttacct tcggaaaaag agttggtagc
     4441 tcttgatccg gcaaacaaac caccgctggt agcggtggtt tttttgtttg caagcagcag
     4501 attacgcgca gaaaaaaagg atctcaagaa gatcctttga tcttttctac ggggtctgac
     4561 gctcagtgga acgaaaactc acgttaaggg attttggtca tgagattatc aaaaaggatc
     4621 ttcacctaga tccttttaaa ttaaaaatga agttttaaat caatctaaag tatatatgag
     4681 taaacttggt ctgacagtta ccaatgctta atcagtgagg cacctatctc agcgatctgt
     4741 ctatttcgtt catccatagt tgcctgactc cccgtcgtgt agataactac gatacgggag
     4801 ggcttaccat ctggccccag tgctgcaatg ataccgcgag acccacgctc accggctcca
     4861 gatttatcag caataaacca gccagccgga agggccgagc gcagaagtgg tcctgcaact
     4921 ttatccgcct ccatccagtc tattaattgt tgccgggaag ctagagtaag tagttcgcca
     4981 gttaatagtt tgcgcaacgt tgttgccatt gctacaggca tcgtggtgtc acgctcgtcg
     5041 tttggtatgg cttcattcag ctccggttcc caacgatcaa ggcgagttac atgatccccc
     5101 atgttgtgca aaaaagcggt tagctccttc ggtcctccga tcgttgtcag aagtaagttg
     5161 gccgcagtgt tatcactcat ggttatggca gcactgcata attctcttac tgtcatgcca
     5221 tccgtaagat gcttttctgt gactggtgag tactcaacca agtcattctg agaatagtgt
     5281 atgcggcgac cgagttgctc ttgcccggcg tcaatacggg ataataccgc gccacatagc
     5341 agaactttaa aagtgctcat cattggaaaa cgttcttcgg ggcgaaaact ctcaaggatc
     5401 ttaccgctgt tgagatccag ttcgatgtaa cccactcgtg cacccaactg atcttcagca
     5461 tcttttactt tcaccagcgt ttctgggtga gcaaaaacag gaaggcaaaa tgccgcaaaa
     5521 aagggaataa gggcgacacg gaaatgttga atactcatac tcttcctttt tcaatattat
     5581 tgaagcattt atcagggtta ttgtctcatg agcggataca tatttgaatg tatttagaaa
     5641 aataaacaaa taggggttcc gcgcacattt ccccgaaaag tgccacctga cgtctaagaa
     5701 accattatta tcatgacatt aacctataaa aataggcgta tcacgaggcc ctttcgtc
//
