# Supplementary material for: Strength of interactions in the Notch gene regulatory network determines patterning and fate in the notochord
Source: eLife. 2022 Jun 6;11:e75429. doi: 10.7554/eLife.75429 (PMC9170247; doi:10.7554/eLife.75429)
Supplement: Source data 6. [file elife-75429-data6.zip › 75429SourceData6.ape]

LOCUS       Data_S4__emilin3        9610 bp    DNA        circular     24-MAR-2021
DEFINITION  .
ACCESSION   
VERSION     
SOURCE      .
  ORGANISM  .
COMMENT     
COMMENT     ApEinfo:methylated:1
FEATURES             Location/Qualifiers
     misc_feature    6811..6816
                     /locus_tag="SnaBI"
                     /label="SnaBI"
                     /ApEinfo_label="SnaBI"
                     /ApEinfo_fwdcolor="#000000"
                     /ApEinfo_revcolor="green"
                     /ApEinfo_graphicformat="arrow_data {{0 1 2 0 0 -1} {} 0}
                     width 5 offset 0"
     misc_feature    5920..5925
                     /locus_tag="KpnI"
                     /label="KpnI"
                     /ApEinfo_label="KpnI"
                     /ApEinfo_fwdcolor="#0000fe"
                     /ApEinfo_revcolor="green"
                     /ApEinfo_graphicformat="arrow_data {{0 1 2 0 0 -1} {} 0}
                     width 5 offset 0"
     misc_feature    5200..5916
                     /locus_tag="EGFP"
                     /label="EGFP"
                     /ApEinfo_label="EGFP"
                     /ApEinfo_fwdcolor="cyan"
                     /ApEinfo_revcolor="green"
                     /ApEinfo_graphicformat="arrow_data {{0 1 2 0 0 -1} {} 0}
                     width 5 offset 0"
     misc_feature    5195..5199
                     /locus_tag="Kozak"
                     /label="Kozak"
                     /ApEinfo_label="Kozak"
                     /ApEinfo_fwdcolor="#cccccb"
                     /ApEinfo_revcolor="green"
                     /ApEinfo_graphicformat="arrow_data {{0 1 2 0 0 -1} {} 0}
                     width 5 offset 0"
     misc_feature    5917..5919
                     /locus_tag="her9"
                     /label="her9"
                     /ApEinfo_label="her9"
                     /ApEinfo_fwdcolor="#7f007f"
                     /ApEinfo_revcolor="green"
                     /ApEinfo_graphicformat="arrow_data {{0 1 2 0 0 -1} {} 0}
                     width 5 offset 0"
     misc_feature    5189..5194
                     /locus_tag="BamHI"
                     /label="BamHI"
                     /ApEinfo_label="BamHI"
                     /ApEinfo_fwdcolor="#fc7f08"
                     /ApEinfo_revcolor="green"
                     /ApEinfo_graphicformat="arrow_data {{0 1 2 0 0 -1} {} 0}
                     width 5 offset 0"
     misc_feature    complement(6601..6770)
                     /locus_tag="SV40polyA"
                     /label="SV40polyA"
                     /ApEinfo_label="SV40polyA"
                     /ApEinfo_fwdcolor="#ffff00"
                     /ApEinfo_revcolor="#ffff00"
                     /ApEinfo_graphicformat="arrow_data {{0 1 2 0 0 -1} {} 0}
                     width 5 offset 0"
     misc_feature    complement(5996..6568)
                     /locus_tag="bGlobin intron"
                     /label="bGlobin intron"
                     /ApEinfo_label="bGlobin intron"
                     /ApEinfo_fwdcolor="#c0c0c0"
                     /ApEinfo_revcolor="#c0c0c0"
                     /ApEinfo_graphicformat="arrow_data {{0 1 2 0 0 -1} {} 0}
                     width 5 offset 0"
     misc_feature    6759..6788
                     /locus_tag="GA18.1-KTS.4bis R"
                     /label="GA18.1-KTS.4bis R"
                     /ApEinfo_label="GA18.1-KTS.4bis R"
                     /ApEinfo_fwdcolor="cyan"
                     /ApEinfo_revcolor="green"
                     /ApEinfo_graphicformat="arrow_data {{0 1 2 0 0 -1} {} 0}
                     width 5 offset 0"
     misc_feature    4968..5188
                     /locus_tag="exon1"
                     /label="exon1"
                     /ApEinfo_label="exon1"
                     /ApEinfo_fwdcolor="#fb0106"
                     /ApEinfo_revcolor="green"
                     /ApEinfo_graphicformat="arrow_data {{0 1 2 0 0 -1} {} 0}
                     width 5 offset 0"
     misc_feature    165..182
                     /note="Geneious type: I-SceI site"
                     /locus_tag="I-SceI site"
                     /label="I-SceI site"
                     /ApEinfo_label="I-SceI site"
                     /ApEinfo_fwdcolor="#fc7f08"
                     /ApEinfo_revcolor="#7eff74"
                     /ApEinfo_graphicformat="arrow_data {{0 1 2 0 0 -1} {} 0}
                     width 5 offset 0"
     misc_feature    complement(6817..6834)
                     /note="Geneious type: I-SceI site"
                     /locus_tag="I-SceI site(1)"
                     /label="I-SceI site(1)"
                     /ApEinfo_label="I-SceI site"
                     /ApEinfo_fwdcolor="#fc7f08"
                     /ApEinfo_revcolor="#fc7f08"
                     /ApEinfo_graphicformat="arrow_data {{0 1 2 0 0 -1} {} 0}
                     width 5 offset 0"
     misc_feature    183..188
                     /locus_tag="XmaI"
                     /label="XmaI"
                     /ApEinfo_label="XmaI"
                     /ApEinfo_fwdcolor="cyan"
                     /ApEinfo_revcolor="green"
                     /ApEinfo_graphicformat="arrow_data {{0 1 2 0 0 -1} {} 0}
                     width 5 offset 0"
     misc_feature    5926..5933
                     /locus_tag="NotI"
                     /label="NotI"
                     /ApEinfo_label="NotI"
                     /ApEinfo_fwdcolor="#996632"
                     /ApEinfo_revcolor="green"
                     /ApEinfo_graphicformat="arrow_data {{0 1 2 0 0 -1} {} 0}
                     width 5 offset 0"
ORIGIN
        1 GGAAGGGCGA TCGGTGCGGG CCTCTTCGCT ATTACGCCAG CTGGCGAAAG GGGGATGTGC
       61 TGCAAGGCGA TTAAGTTGGG TAACGCCAGG GTTTTCCCAG TCACGACGTT GTAAAACGAC
      121 GGCCAGTGAA TTGTAATACG ACTCACTATA GGGCGaATTG GGCCtaggga taacagggta
      181 atCCCGGGGC ATACTGTCAA AAATGAGACA AATGAGCTTA TATAGGGGCC AAATTCTGCA
      241 CTTTGTTATT AAGGGGCAGT CTTCCAAATC ACCCAAACCC CCCCTGGCTA CGGGCCTGCA
      301 ATTGGAATTC TTTGGGAACA TTAATGGAAT AAGCTGAATT CTAATGATAG ATACAGTTTA
      361 TCTAAAAAGA TTGTACACAA TGGGACAACA CGGTGGCCCA GTGGTTAGCA CTGTTGCCTC
      421 ACAGCAAGAA GGTTGCTGGT TCGAGACCCA GCTGGGTTAG TTGGCATTTC TGTGTGGAGT
      481 TTGCATGTTG GTGCATGTTG GCGTAGGTGA ATTAGGTAAG CTAAATTGGC CTTTAGCTTT
      541 AGCCTTTAGT GTATGGGTGT GCATGAGTGT GTATGGATGT TTCCCAGTAC TGGGTTGCAG
      601 CTGGAAAGGC ATCCGCTATG TAAAACATAT GCTGGATAAG TTGGTGGTTC ATTCCACTGT
      661 GGCGACTCCT GATGAATAAA GGGGCTAAGC CGAAGGAAAA TTAATGAAAG ATTTGTACAC
      721 AATGAAAAGA ATTTAAATAT GTTTTGCTGT ATTGGATCAA GTTGTATTGG ATCATTTTAT
      781 TTACCTGACC AAGAATATAT ACCAAGAATA TATATATATA TATTTTTTTT TACAAATTTG
      841 GAGAATGTAA TATGTAAAAA AAAAAAACAA TTAACAGATA AATCAACGAA AATATCACTT
      901 TTAAACTTAT TTTATTAAAG CTGCATTTTT TAATATTTAA AACAGGTATT AATTTTTAAG
      961 TACAGGTCAG AATAAGTCTC TTTTTACTTA ATTCTTCTTT TATCTATTTT GTTAAGTACA
     1021 GATCAGTATA AGTAAGTTGT TTGATTTTTA GATAAATATT TGTTTCGCTA AAAGACAATA
     1081 GATTAATTCA CACATTCAAA ATATTTGCAA CAAAAGGCGT TTGAAGCATT AAAGCTGACA
     1141 TTCTAAATCA GGGGTGCCCA AACTTTTTCA TATGAAGGCC AAAAACAAAA TATCATTGAG
     1201 AGCTGTGTGC CAAAGATAAA TATACCAAAC TATTATACAT TAAAGTTGAC ATGTGTAAAT
     1261 TACTAATTTA TTTTACAATG TGTACAATAA CTTTAATTCT AATTTACTGC AATCAAAACA
     1321 ATGCCATTTA TAACTGAGTG GAGTTCAATG CTGAATAAAT ACACTAGTCA AGCAGAATCT
     1381 GCCTTGCCTT GATTTGCTCA CCAAAGCCTC TGCATTGTCC TCTATCCATC AGGTGACAGT
     1441 ATCTACATTT TAGTCTAAAC TACAGAATGT AAATTAAAAC ATTTATTTCA GTTAAGTTTT
     1501 TTTGTAGCTT AATAAAAAAA AAATAAAGGT TGCGATTTAA TCTTAAATGA CAATCTCTAT
     1561 AGCAAACCCA TCATTCTCTC TTTCTTCTCA GATGGGAAGG CGCGCTAAAT CAAAGGTTAC
     1621 CATGGGCCAA CTTTGGCCTT AGTTTGGGCA TCTCTACTCC TAATATATGC TCATAGTTTA
     1681 AAAAATTTTT CACAAAACAT TTTATCAGTC ATTCTGTTTA TTATACAGTT CAGCTGTCTG
     1741 ATCCTCAAAA GAGTAACGTA CACAAACAAT ATAGACTGAT TTCTTTATTC CAAATGTATA
     1801 TAACCACATC GGCAGGGCTT TTGCAAATTC GGAAAAGTGC AAATATGAGC CTGCTTATAC
     1861 AGATTCCTGA CCCTCTACAT TAGGGCAGCA CAGCTCCTGG AAACAGGGTA AACACTGTCG
     1921 GCTAATTAGC CACTGCAACC AAACAAAGGC ATGGTGTGTT TCGCCCTTGC TGGGATTTTT
     1981 GAAGAGAGTC TTGCGGTGGT GTGTGTGTTT GCTGGTGGTT TGTGATTGGG TGGCTTTTTT
     2041 AGCCAATGCA CAATTAAGGT CTATGAGTAG TAAAGTGTGT TTGGAGTTCT CACTTCATCC
     2101 ACAGACCTGT AGTTAAAGGA TTGCAACACA ACCACAGTTT TGACCACTGC CATGGGTACA
     2161 AGTGCTGTGA ACGGATGTAC CAGCAATAAA AAGAGAGAGG AGCGCTAACT TCAATGACTG
     2221 TTTGTTTGTT CAGCTTTGCT CTTAATCCTA CACGGGGCAA ACATGGAGAG CAGGAAACAC
     2281 TCTCTAAATA TATTTTTCAT TAGACCTGTT TTGGTATTGA CATGTAATTG TTAGTATTTA
     2341 CAATCCAACT CTCAGTGTTT ATCTGAGTGA AACTGTATTT GTTCCATATG GCTGTGTGGC
     2401 CGTGTTTGTG TGTGAACAAG TGACTGTTGC CTACAGCTTG TTAGTCCATA TGTTGATCTG
     2461 CCATATGCTT CTATCTCATT TAGTGTTAGA AAATAGCCAA TAATTAGACA TCACATCAAA
     2521 CCACATCAGT AGTCTAAGGA TATATCTGTT TATTTTAGAA AGCAAGAGCT TTTAAAATAG
     2581 GTCATAATGC CTGAAGAGCT CGTAAAATAG TTCATATTTG GATTTCACAT AAATAAAATA
     2641 TAAAATGCAA AGTACGTCAA AAATGGTCAC ACACACACAC ACACACACAC ACATATATAT
     2701 ATAAGGTTTT GGGTCAGCTT TTTTCATGTT TTTTTATTAT TCTGTTCATC ATTTATTAAA
     2761 TGTAAAAAAC TATTTAATTG CTAAATACTT TTTAAATTAA ATATTCATTT ATAACTTATT
     2821 GTACATTTTT AAATGAAATT ATTACTCCAG TCAGGATTGA TTTTATTACT ATTACCATTA
     2881 GTTTTTCTTA ATTACTTTGG CTCAATTCTT GATTGATTTT GTTTCTAAAC AAAAAGTATA
     2941 GATCTTTGAA TAATTAGCTT GTTGTTTACT GAAAAGTGGC ATTTCTTATT GATTTAAGCA
     3001 TATTGCAAAT GCTTTGGCAC ATGTGTGCAA ACAGTAAGTA CAATTGTCTT TAGTTTGGTC
     3061 AGAAACTAAT TGCATATGGC TTATTGATCA AAACTAATAA GTCAGTTCTT ATTTAAATTG
     3121 TCAAACTCTT CACAACTGCT CAGTCATTTT GCATTGTGTA AGCCATCACA CTCAAAACAA
     3181 TGTTCATTCA ATCATCAAAC ATTTGTATTA ACACCATAAA AATCTGATAT TAACATTGTT
     3241 TGTAATGTCT GATAAATTTG GTAAATGACC TCTAGTTGCA ATACAATTTG CGTTATCTAT
     3301 TTATCATATA CTACCAAATT ATATATGCAA ACTATATATA GTTATCACTA CATATACACT
     3361 ACATTCACAA TCCTAAACTG CAGTAGCATG CAATTGGAAG ACGTGTAATC TCTGGCAAGG
     3421 CCAACAATAG TGACAGGATG GCCACCAAGA TTTTAAAAGG CATCGTGTAC ATCAAAAACA
     3481 GGCAAAGCAA CAGATTAATA TCAATCAACA TATCCCATAT TTTTAAAGAA AATTTTTAGA
     3541 TGTCACCCCA TTTGTAATCT TTAACAGTTA CACAAGTAAC TGTAATTTAA TTGTACATTT
     3601 TTTATCAGTA ACTGTAACAA ATTAATGTTA CTTTTATTTT GTAATTAAAT TACATAACGC
     3661 CGTTACATGT AACTAGTTAC TCCCCAAGAC TGATAAATAC AAATGTTCAT TTATTTAATT
     3721 TTTCTATATA CTATTCACTG TTCTTAACAA ATATCAGATT TTTTAAAACC TTAATTTCCA
     3781 TGATTGACTG TCATGACTGT TTTGGAATTT GGACTCACCG TTTAGAGAAT GTTAAGACTG
     3841 TTTTGAAAAA ATTGTGCCAA AGAAATTGAT AATAATAATA ATAATAATAA TAATAATAGT
     3901 AATAAAATTA GAGTGATTTC TGAAGGGTCT GAAGGTCAAG ACTAGAGCAA TAAAGCTGAA
     3961 AATACATCTT TAAAATCACT GGAAAATATT ATTATATTAA ATTATAAACT ATTTTTGAAC
     4021 ATTGATTTTA TAGCGCAATA AAATTTCACA TTTCATTTTT TTACTGTATT TTTGATTAAA
     4081 TAAACGCAGC CTTGATGAGC AAACTTGGTG AGCAAACTTT TGACCGGTAG TGAATATATT
     4141 CATTTCAACA GATATGTACA AATATGTTTG AATATGTAAG CAAACATTTT ATGTGTTTAT
     4201 ATGTATAATT GTATTTATTG TAATTTCCAT GGTTGAAAAA TATATATATA AACTGACATT
     4261 TTTGCAATAT ATATTGCATA TGTGACATCT ATTTTATATA TGTGAAACCC AAATATGAAT
     4321 TGTAGCAGAT TTCTAAATGG GATTTATTAG CCTTATGGAA CCCACAACAT CTTTAAAATA
     4381 ACAAAAACAC AGAGGAACAG CTATTGAACA ATAAAAAACA CTGACAGCCA ATTGGATTCT
     4441 ATTTTACTTT AAAGATTGTT TAAAGAGACT ATAAAGTGCT TCAACACATC TATGAGCTTT
     4501 TTTTTCCATT AATTTTTTTT CATTCATTTT CAACACAAAA TAATATATTT TGAAGAATGT
     4561 TGGAAACTGT TAGCCATCAA CATCCACAGT AAGAAAAACA GTTTCCAACT TTCTTCAAAA
     4621 TAGAACCATA TAAGTAGAGG GAGAGTAAAT GATGACAGAA TTGTAATTTT GGGTGAACTA
     4681 CCCCTTTACA GCTCTAGACA ACAGAACTAC TGTTTAAGCT TATAATAAAC AGAACATTAT
     4741 TCTCCACTAA AGTGGATAGT CATATTTAAA GTTATTGTCC TTGGTGTGAG ACTAAAGAGT
     4801 AGTAATTTTT TGTTCAAAAC TTCAGAGCAT CAGTGTTGTA CTGTTTGGGT CAGGCCTTAA
     4861 AAATAGCGCC TTTGTGTAAA TTGTGTTAGG TGGTATAGAG GGTGGGTCCA TGTAAATGAG
     4921 GTGGTCCAGT GTTTTATGAG GTGTCCAGGA CTCTCAGTTC CAGCAGTCTG CAGGAATCTC
     4981 AGCATCACTA CCACAGCTGG AGCACAGTGT CTTTTTTAGA CATTTAGATT TTGCTATATT
     5041 TACAAAGACC CAACATGGAA AGACAAACTT TAACATATAT CAATTTTTAG GTCTGTGCTC
     5101 TGTTTTTGGA GTAGATTTTT TTGGAGCAAT AGAAGTATTT CCTCTTCCAT TTTTTTGTTA
     5161 TTCACCTGAG TTTTGAATAT TTACAAAAGG ATCCccaccA TGGTGAGCAA GGGCGAGGAG
     5221 CTGTTCACCG GGGTGGTGCC CATCCTGGTC GAGCTGGACG GCGACGTAAA CGGCCACAAG
     5281 TTCAGCGTGT CCGGCGAGGG CGAGGGCGAT GCCACCTACG GCAAGCTGAC CCTGAAGTTC
     5341 ATCTGCACCA CCGGCAAGCT GCCCGTGCCC TGGCCCACCC TCGTGACCAC CctgaccTAC
     5401 GGCGTGCAGT GCTTCAGCCG CTACCCCGAC CACATGAAGc agCACGACTT CTTCAAGTCC
     5461 GCCATGCCCG AAGGCTACGT CCAGGAGCGC ACCATCTTCT TCAAGGACGA CGGCAACTAC
     5521 AAGACCCGCG CCGAGGTGAA GTTCGAGGGC GACACCCTGG TGAACCGCAT CGAGCTGAAG
     5581 GGCATCGACT TCAAGGAGGA CGGCAACATC CTGGGGCACA AGCTGGAGTA CAACTACAAC
     5641 AGCCACAACG TCTATATCAT GGCCGACAAG CAGAAGAACG GCATCAAGGc cAACTTCAAG
     5701 ATCCGCCACA ACATCGAGGA CGGCAGCGTG CAGCTCGCCG ACCACTACCA GCAGAACACC
     5761 CCCATCGGCG ACGGCCCCGT GCTGCTGCCC GACAACCACT ACCTGAGCAC CCAGTCCGCC
     5821 CTGAGCAAAG ACCCCAACGA GAAGCGCGAT CACATGGTCC TGCTGGAGTT CGTGACCGCC
     5881 GCCGGGATCA CTctcGGCAT GGACGAGCTG TACAAGTAGG GTACCGCGGC CGCCTCGCGC
     5941 CTctagCTAG AACTATAGTG AGTCGTATTA CTCGACCGAT CCTGAGAACT TCAGGGTGAG
     6001 TTTGGGGACC CTTGATTGTT CTTTCTTTTT CGCTATTGTA AAATTCATGT TATATGGAGG
     6061 GGGCAAAGTT TTCAGGGTGT TGTTTAGAAT GGGAAGATGT CCCTTGTATC ACCATGGACC
     6121 CTCATGATAA TTTTGTTTCT TTCACTTTCT ACTCTGTTGA CAACCATTGT CTCCTCTTAT
     6181 TTTCTTTTCA TTTTCTGTAA CTTTTTCGTT AAACTTTAGC TTGCATTTGT AACGAATTTT
     6241 TAAATTCACT TTTGTTTATT TGTCAGATTG TAAGTACTTT CTCTAATCAC TTTTTTTTCA
     6301 AGGCAATCAG GGTATATTAT ATTGTACTTC AGCACAGTTT TAGAGAACAA TTGTTATAAT
     6361 TAAATGATAA GGTAGAATAT TTCTGCATAT AAATTCTGGC TGGCGTGGAA ATATTCTTAT
     6421 TGGTAGAAAC AACTACACCC TGGTCATCAT CCTGCCTTTC TCTTTATGGT TACAATGATA
     6481 TACACTGTTT GAGATGAGGA TAAAATACTC TGAGTCCAAA CCGGGCCCCT CTGCTAACCA
     6541 TGTTCATGCC TTCTTCTCTT TCCTACAGCT CCTGGGCAAC GTGCTGGTTG TTGTGCTGTC
     6601 TCATCATTTT GGCAAAGAAT TAATTCCTCG ACGGATCGTA GATCCAGACA TGATAAGATA
     6661 CATTGATGAG TTTGGACAAA CCACAACTAG AATGCAGTGA AAAAAATGCT TTATTTGTGA
     6721 AATTTGTGAT GCTATTGCTT TATTTGTAAC CATTATAAGC TGCAATAAAC AAGTTAACAA
     6781 TCTAGAACTA TAGTGAGTCG TATACTCGAG tacgtaatta ccctgttatc cctaCTCGAC
     6841 CATATGGGAG AGCTCCCAAC GCGTTGGATG CATAGCTTGA GTATTCTATA GTGTCACCTA
     6901 AATAGCTTGG CGTAATCATG GTCATAGCTG TTTCCTGTGT GAAATTGTTA TCCGCTCACA
     6961 ATTCCACACA ACATACGAGC CGGAAGCATA AAGTGTAAAG CCTGGGGTGC CTAATGAGTG
     7021 AGCTAACTCA CATTAATTGC GTTGCGCTCA CTGCCCGCTT TCCAGTCGGG AAACCTGTCG
     7081 TGCCAGCTGC ATTAATGAAT CGGCCAACGC GCGGGGAGAG GCGGTTTGCG TATTGGGCGC
     7141 TCTTCCGCTT CCTCGCTCAC TGACTCGCTG CGCTCGGTCG TTCGGCTGCG GCGAGCGGTA
     7201 TCAGCTCACT CAAAGGCGGT AATACGGTTA TCCACAGAAT CAGGGGATAA CGCAGGAAAG
     7261 AACATGTGAG CAAAAGGCCA GCAAAAGGCC AGGAACCGTA AAAAGGCCGC GTTGCTGGCG
     7321 TTTTTCCATA GGCTCCGCCC CCCTGACGAG CATCACAAAA ATCGACGCTC AAGTCAGAGG
     7381 TGGCGAAACC CGACAGGACT ATAAAGATAC CAGGCGTTTC CCCCTGGAAG CTCCCTCGTG
     7441 CGCTCTCCTG TTCCGACCCT GCCGCTTACC GGATACCTGT CCGCCTTTCT CCCTTCGGGA
     7501 AGCGTGGCGC TTTCTCATAG CTCACGCTGT AGGTATCTCA GTTCGGTGTA GGTCGTTCGC
     7561 TCCAAGCTGG GCTGTGTGCA CGAACCCCCC GTTCAGCCCG ACCGCTGCGC CTTATCCGGT
     7621 AACTATCGTC TTGAGTCCAA CCCGGTAAGA CACGACTTAT CGCCACTGGC AGCAGCCACT
     7681 GGTAACAGGA TTAGCAGAGC GAGGTATGTA GGCGGTGCTA CAGAGTTCTT GAAGTGGTGG
     7741 CCTAACTACG GCTACACTAG AAGAACAGTA TTTGGTATCT GCGCTCTGCT GAAGCCAGTT
     7801 ACCTTCGGAA AAAGAGTTGG TAGCTCTTGA TCCGGCAAAC AAACCACCGC TGGTAGCGGT
     7861 GGTTTTTTTG TTTGCAAGCA GCAGATTACG CGCAGAAAAA AAGGATCTCA AGAAGATCCT
     7921 TTGATCTTTT CTACGGGGTC TGACGCTCAG TGGAACGAAA ACTCACGTTA AGGGATTTTG
     7981 GTCATGAGAT TATCAAAAAG GATCTTCACC TAGATCCTTT TAAATTAAAA ATGAAGTTTT
     8041 AAATCAATCT AAAGTATATA TGAGTAAACT TGGTCTGACA GTTACCAATG CTTAATCAGT
     8101 GAGGCACCTA TCTCAGCGAT CTGTCTATTT CGTTCATCCA TAGTTGCCTG ACTCCCCGTC
     8161 GTGTAGATAA CTACGATACG GGAGGGCTTA CCATCTGGCC CCAGTGCTGC AATGATACCG
     8221 CGAGACCCAC GCTCACCGGC TCCAGATTTA TCAGCAATAA ACCAGCCAGC CGGAAGGGCC
     8281 GAGCGCAGAA GTGGTCCTGC AACTTTATCC GCCTCCATCC AGTCTATTAA TTGTTGCCGG
     8341 GAAGCTAGAG TAAGTAGTTC GCCAGTTAAT AGTTTGCGCA ACGTTGTTGC CATTGCTACA
     8401 GGCATCGTGG TGTCACGCTC GTCGTTTGGT ATGGCTTCAT TCAGCTCCGG TTCCCAACGA
     8461 TCAAGGCGAG TTACATGATC CCCCATGTTG TGCAAAAAAG CGGTTAGCTC CTTCGGTCCT
     8521 CCGATCGTTG TCAGAAGTAA GTTGGCCGCA GTGTTATCAC TCATGGTTAT GGCAGCACTG
     8581 CATAATTCTC TTACTGTCAT GCCATCCGTA AGATGCTTTT CTGTGACTGG TGAGTACTCA
     8641 ACCAAGTCAT TCTGAGAATA GTGTATGCGG CGACCGAGTT GCTCTTGCCC GGCGTCAATA
     8701 CGGGATAATA CCGCGCCACA TAGCAGAACT TTAAAAGTGC TCATCATTGG AAAACGTTCT
     8761 TCGGGGCGAA AACTCTCAAG GATCTTACCG CTGTTGAGAT CCAGTTCGAT GTAACCCACT
     8821 CGTGCACCCA ACTGATCTTC AGCATCTTTT ACTTTCACCA GCGTTTCTGG GTGAGCAAAA
     8881 ACAGGAAGGC AAAATGCCGC AAAAAAGGGA ATAAGGGCGA CACGGAAATG TTGAATACTC
     8941 ATACTCTTCC TTTTTCAATA TTATTGAAGC ATTTATCAGG GTTATTGTCT CATGAGCGGA
     9001 TACATATTTG AATGTATTTA GAAAAATAAA CAAATAGGGG TTCCGCGCAC ATTTCCCCGA
     9061 AAAGTGCCAC CTGATGCGGT GTGAAATACC GCACAGATGC GTAAGGAGAA AATACCGCAT
     9121 CAGGAAATTG TAAGCGTTAA TATTTTGTTA AAATTCGCGT TAAATTTTTG TTAAATCAGC
     9181 TCATTTTTTA ACCAATAGGC CGAAATCGGC AAAATCCCTT ATAAATCAAA AGAATAGACC
     9241 GAGATAGGGT TGAGTGTTGT TCCAGTTTGG AACAAGAGTC CACTATTAAA GAACGTGGAC
     9301 TCCAACGTCA AAGGGCGAAA AACCGTCTAT CAGGGCGATG GCCCACTACG TGAACCATCA
     9361 CCCTAATCAA GTTTTTTGGG GTCGAGGTGC CGTAAAGCAC TAAATCGGAA CCCTAAAGGG
     9421 AGCCCCCGAT TTAGAGCTTG ACGGGGAAAG CCGGCGAACG TGGCGAGAAA GGAAGGGAAG
     9481 AAAGCGAAAG GAGCGGGCGC TAGGGCGCTG GCAAGTGTAG CGGTCACGCT GCGCGTAACC
     9541 ACCACACCCG CCGCGCTTAA TGCGCCGCTA CAGGGCGCGT CCATTCGCCA TTCAGGCTGC
     9601 GCAACTGTTG     
//
