# Supplementary material for: Strength of interactions in the Notch gene regulatory network determines patterning and fate in the notochord
Source: eLife. 2022 Jun 6;11:e75429. doi: 10.7554/eLife.75429 (PMC9170247; doi:10.7554/eLife.75429)
Supplement: Source data 7. [file elife-75429-data7.zip › 75429SourceData7.ape]

LOCUS       Data_S5__emilin3       10429 bp    DNA        circular     24-MAR-2021
DEFINITION  .
ACCESSION   
VERSION     
SOURCE      .
  ORGANISM  .
COMMENT     
COMMENT     ApEinfo:methylated:1
FEATURES             Location/Qualifiers
     misc_feature    5989..6738
                     /locus_tag="her6"
                     /label="her6"
                     /ApEinfo_label="her6"
                     /ApEinfo_fwdcolor="#fb02fe"
                     /ApEinfo_revcolor="green"
                     /ApEinfo_graphicformat="arrow_data {{0 1 2 0 0 -1} {} 0}
                     width 5 offset 0"
     misc_feature    7630..7635
                     /locus_tag="SnaBI"
                     /label="SnaBI"
                     /ApEinfo_label="SnaBI"
                     /ApEinfo_fwdcolor="#000000"
                     /ApEinfo_revcolor="green"
                     /ApEinfo_graphicformat="arrow_data {{0 1 2 0 0 -1} {} 0}
                     width 5 offset 0"
     misc_feature    6739..6744
                     /locus_tag="KpnI"
                     /label="KpnI"
                     /ApEinfo_label="KpnI"
                     /ApEinfo_fwdcolor="#0000fe"
                     /ApEinfo_revcolor="green"
                     /ApEinfo_graphicformat="arrow_data {{0 1 2 0 0 -1} {} 0}
                     width 5 offset 0"
     misc_feature    5200..5916
                     /locus_tag="EGFP"
                     /label="EGFP"
                     /ApEinfo_label="EGFP"
                     /ApEinfo_fwdcolor="cyan"
                     /ApEinfo_revcolor="green"
                     /ApEinfo_graphicformat="arrow_data {{0 1 2 0 0 -1} {} 0}
                     width 5 offset 0"
     misc_feature    5195..5199
                     /locus_tag="Kozak"
                     /label="Kozak"
                     /ApEinfo_label="Kozak"
                     /ApEinfo_fwdcolor="#cccccb"
                     /ApEinfo_revcolor="green"
                     /ApEinfo_graphicformat="arrow_data {{0 1 2 0 0 -1} {} 0}
                     width 5 offset 0"
     misc_feature    5189..5194
                     /locus_tag="BamHI"
                     /label="BamHI"
                     /ApEinfo_label="BamHI"
                     /ApEinfo_fwdcolor="#fc7f08"
                     /ApEinfo_revcolor="green"
                     /ApEinfo_graphicformat="arrow_data {{0 1 2 0 0 -1} {} 0}
                     width 5 offset 0"
     misc_feature    complement(7420..7589)
                     /locus_tag="SV40polyA"
                     /label="SV40polyA"
                     /ApEinfo_label="SV40polyA"
                     /ApEinfo_fwdcolor="#ffff00"
                     /ApEinfo_revcolor="#ffff00"
                     /ApEinfo_graphicformat="arrow_data {{0 1 2 0 0 -1} {} 0}
                     width 5 offset 0"
     misc_feature    complement(6815..7387)
                     /locus_tag="bGlobin intron"
                     /label="bGlobin intron"
                     /ApEinfo_label="bGlobin intron"
                     /ApEinfo_fwdcolor="#c0c0c0"
                     /ApEinfo_revcolor="#c0c0c0"
                     /ApEinfo_graphicformat="arrow_data {{0 1 2 0 0 -1} {} 0}
                     width 5 offset 0"
     misc_feature    4968..5188
                     /locus_tag="exon1"
                     /label="exon1"
                     /ApEinfo_label="exon1"
                     /ApEinfo_fwdcolor="#fb0106"
                     /ApEinfo_revcolor="green"
                     /ApEinfo_graphicformat="arrow_data {{0 1 2 0 0 -1} {} 0}
                     width 5 offset 0"
     misc_feature    165..182
                     /note="Geneious type: I-SceI site"
                     /locus_tag="I-SceI site"
                     /label="I-SceI site"
                     /ApEinfo_label="I-SceI site"
                     /ApEinfo_fwdcolor="#fc7f08"
                     /ApEinfo_revcolor="#7eff74"
                     /ApEinfo_graphicformat="arrow_data {{0 1 2 0 0 -1} {} 0}
                     width 5 offset 0"
     misc_feature    complement(7636..7653)
                     /note="Geneious type: I-SceI site"
                     /locus_tag="I-SceI site(1)"
                     /label="I-SceI site(1)"
                     /ApEinfo_label="I-SceI site"
                     /ApEinfo_fwdcolor="#fc7f08"
                     /ApEinfo_revcolor="#fc7f08"
                     /ApEinfo_graphicformat="arrow_data {{0 1 2 0 0 -1} {} 0}
                     width 5 offset 0"
     misc_feature    183..188
                     /locus_tag="XmaI"
                     /label="XmaI"
                     /ApEinfo_label="XmaI"
                     /ApEinfo_fwdcolor="cyan"
                     /ApEinfo_revcolor="green"
                     /ApEinfo_graphicformat="arrow_data {{0 1 2 0 0 -1} {} 0}
                     width 5 offset 0"
     misc_feature    6745..6752
                     /locus_tag="NotI"
                     /label="NotI"
                     /ApEinfo_label="NotI"
                     /ApEinfo_fwdcolor="#996632"
                     /ApEinfo_revcolor="green"
                     /ApEinfo_graphicformat="arrow_data {{0 1 2 0 0 -1} {} 0}
                     width 5 offset 0"
     misc_feature    5917..5988
                     /locus_tag="p2A"
                     /label="p2A"
                     /ApEinfo_label="p2A"
                     /ApEinfo_fwdcolor="#21fe06"
                     /ApEinfo_revcolor="green"
                     /ApEinfo_graphicformat="arrow_data {{0 1 2 0 0 -1} {} 0}
                     width 5 offset 0"
ORIGIN
        1 GGAAGGGCGA TCGGTGCGGG CCTCTTCGCT ATTACGCCAG CTGGCGAAAG GGGGATGTGC
       61 TGCAAGGCGA TTAAGTTGGG TAACGCCAGG GTTTTCCCAG TCACGACGTT GTAAAACGAC
      121 GGCCAGTGAA TTGTAATACG ACTCACTATA GGGCGaATTG GGCCtaggga taacagggta
      181 atCCCGGGGC ATACTGTCAA AAATGAGACA AATGAGCTTA TATAGGGGCC AAATTCTGCA
      241 CTTTGTTATT AAGGGGCAGT CTTCCAAATC ACCCAAACCC CCCCTGGCTA CGGGCCTGCA
      301 ATTGGAATTC TTTGGGAACA TTAATGGAAT AAGCTGAATT CTAATGATAG ATACAGTTTA
      361 TCTAAAAAGA TTGTACACAA TGGGACAACA CGGTGGCCCA GTGGTTAGCA CTGTTGCCTC
      421 ACAGCAAGAA GGTTGCTGGT TCGAGACCCA GCTGGGTTAG TTGGCATTTC TGTGTGGAGT
      481 TTGCATGTTG GTGCATGTTG GCGTAGGTGA ATTAGGTAAG CTAAATTGGC CTTTAGCTTT
      541 AGCCTTTAGT GTATGGGTGT GCATGAGTGT GTATGGATGT TTCCCAGTAC TGGGTTGCAG
      601 CTGGAAAGGC ATCCGCTATG TAAAACATAT GCTGGATAAG TTGGTGGTTC ATTCCACTGT
      661 GGCGACTCCT GATGAATAAA GGGGCTAAGC CGAAGGAAAA TTAATGAAAG ATTTGTACAC
      721 AATGAAAAGA ATTTAAATAT GTTTTGCTGT ATTGGATCAA GTTGTATTGG ATCATTTTAT
      781 TTACCTGACC AAGAATATAT ACCAAGAATA TATATATATA TATTTTTTTT TACAAATTTG
      841 GAGAATGTAA TATGTAAAAA AAAAAAACAA TTAACAGATA AATCAACGAA AATATCACTT
      901 TTAAACTTAT TTTATTAAAG CTGCATTTTT TAATATTTAA AACAGGTATT AATTTTTAAG
      961 TACAGGTCAG AATAAGTCTC TTTTTACTTA ATTCTTCTTT TATCTATTTT GTTAAGTACA
     1021 GATCAGTATA AGTAAGTTGT TTGATTTTTA GATAAATATT TGTTTCGCTA AAAGACAATA
     1081 GATTAATTCA CACATTCAAA ATATTTGCAA CAAAAGGCGT TTGAAGCATT AAAGCTGACA
     1141 TTCTAAATCA GGGGTGCCCA AACTTTTTCA TATGAAGGCC AAAAACAAAA TATCATTGAG
     1201 AGCTGTGTGC CAAAGATAAA TATACCAAAC TATTATACAT TAAAGTTGAC ATGTGTAAAT
     1261 TACTAATTTA TTTTACAATG TGTACAATAA CTTTAATTCT AATTTACTGC AATCAAAACA
     1321 ATGCCATTTA TAACTGAGTG GAGTTCAATG CTGAATAAAT ACACTAGTCA AGCAGAATCT
     1381 GCCTTGCCTT GATTTGCTCA CCAAAGCCTC TGCATTGTCC TCTATCCATC AGGTGACAGT
     1441 ATCTACATTT TAGTCTAAAC TACAGAATGT AAATTAAAAC ATTTATTTCA GTTAAGTTTT
     1501 TTTGTAGCTT AATAAAAAAA AAATAAAGGT TGCGATTTAA TCTTAAATGA CAATCTCTAT
     1561 AGCAAACCCA TCATTCTCTC TTTCTTCTCA GATGGGAAGG CGCGCTAAAT CAAAGGTTAC
     1621 CATGGGCCAA CTTTGGCCTT AGTTTGGGCA TCTCTACTCC TAATATATGC TCATAGTTTA
     1681 AAAAATTTTT CACAAAACAT TTTATCAGTC ATTCTGTTTA TTATACAGTT CAGCTGTCTG
     1741 ATCCTCAAAA GAGTAACGTA CACAAACAAT ATAGACTGAT TTCTTTATTC CAAATGTATA
     1801 TAACCACATC GGCAGGGCTT TTGCAAATTC GGAAAAGTGC AAATATGAGC CTGCTTATAC
     1861 AGATTCCTGA CCCTCTACAT TAGGGCAGCA CAGCTCCTGG AAACAGGGTA AACACTGTCG
     1921 GCTAATTAGC CACTGCAACC AAACAAAGGC ATGGTGTGTT TCGCCCTTGC TGGGATTTTT
     1981 GAAGAGAGTC TTGCGGTGGT GTGTGTGTTT GCTGGTGGTT TGTGATTGGG TGGCTTTTTT
     2041 AGCCAATGCA CAATTAAGGT CTATGAGTAG TAAAGTGTGT TTGGAGTTCT CACTTCATCC
     2101 ACAGACCTGT AGTTAAAGGA TTGCAACACA ACCACAGTTT TGACCACTGC CATGGGTACA
     2161 AGTGCTGTGA ACGGATGTAC CAGCAATAAA AAGAGAGAGG AGCGCTAACT TCAATGACTG
     2221 TTTGTTTGTT CAGCTTTGCT CTTAATCCTA CACGGGGCAA ACATGGAGAG CAGGAAACAC
     2281 TCTCTAAATA TATTTTTCAT TAGACCTGTT TTGGTATTGA CATGTAATTG TTAGTATTTA
     2341 CAATCCAACT CTCAGTGTTT ATCTGAGTGA AACTGTATTT GTTCCATATG GCTGTGTGGC
     2401 CGTGTTTGTG TGTGAACAAG TGACTGTTGC CTACAGCTTG TTAGTCCATA TGTTGATCTG
     2461 CCATATGCTT CTATCTCATT TAGTGTTAGA AAATAGCCAA TAATTAGACA TCACATCAAA
     2521 CCACATCAGT AGTCTAAGGA TATATCTGTT TATTTTAGAA AGCAAGAGCT TTTAAAATAG
     2581 GTCATAATGC CTGAAGAGCT CGTAAAATAG TTCATATTTG GATTTCACAT AAATAAAATA
     2641 TAAAATGCAA AGTACGTCAA AAATGGTCAC ACACACACAC ACACACACAC ACATATATAT
     2701 ATAAGGTTTT GGGTCAGCTT TTTTCATGTT TTTTTATTAT TCTGTTCATC ATTTATTAAA
     2761 TGTAAAAAAC TATTTAATTG CTAAATACTT TTTAAATTAA ATATTCATTT ATAACTTATT
     2821 GTACATTTTT AAATGAAATT ATTACTCCAG TCAGGATTGA TTTTATTACT ATTACCATTA
     2881 GTTTTTCTTA ATTACTTTGG CTCAATTCTT GATTGATTTT GTTTCTAAAC AAAAAGTATA
     2941 GATCTTTGAA TAATTAGCTT GTTGTTTACT GAAAAGTGGC ATTTCTTATT GATTTAAGCA
     3001 TATTGCAAAT GCTTTGGCAC ATGTGTGCAA ACAGTAAGTA CAATTGTCTT TAGTTTGGTC
     3061 AGAAACTAAT TGCATATGGC TTATTGATCA AAACTAATAA GTCAGTTCTT ATTTAAATTG
     3121 TCAAACTCTT CACAACTGCT CAGTCATTTT GCATTGTGTA AGCCATCACA CTCAAAACAA
     3181 TGTTCATTCA ATCATCAAAC ATTTGTATTA ACACCATAAA AATCTGATAT TAACATTGTT
     3241 TGTAATGTCT GATAAATTTG GTAAATGACC TCTAGTTGCA ATACAATTTG CGTTATCTAT
     3301 TTATCATATA CTACCAAATT ATATATGCAA ACTATATATA GTTATCACTA CATATACACT
     3361 ACATTCACAA TCCTAAACTG CAGTAGCATG CAATTGGAAG ACGTGTAATC TCTGGCAAGG
     3421 CCAACAATAG TGACAGGATG GCCACCAAGA TTTTAAAAGG CATCGTGTAC ATCAAAAACA
     3481 GGCAAAGCAA CAGATTAATA TCAATCAACA TATCCCATAT TTTTAAAGAA AATTTTTAGA
     3541 TGTCACCCCA TTTGTAATCT TTAACAGTTA CACAAGTAAC TGTAATTTAA TTGTACATTT
     3601 TTTATCAGTA ACTGTAACAA ATTAATGTTA CTTTTATTTT GTAATTAAAT TACATAACGC
     3661 CGTTACATGT AACTAGTTAC TCCCCAAGAC TGATAAATAC AAATGTTCAT TTATTTAATT
     3721 TTTCTATATA CTATTCACTG TTCTTAACAA ATATCAGATT TTTTAAAACC TTAATTTCCA
     3781 TGATTGACTG TCATGACTGT TTTGGAATTT GGACTCACCG TTTAGAGAAT GTTAAGACTG
     3841 TTTTGAAAAA ATTGTGCCAA AGAAATTGAT AATAATAATA ATAATAATAA TAATAATAGT
     3901 AATAAAATTA GAGTGATTTC TGAAGGGTCT GAAGGTCAAG ACTAGAGCAA TAAAGCTGAA
     3961 AATACATCTT TAAAATCACT GGAAAATATT ATTATATTAA ATTATAAACT ATTTTTGAAC
     4021 ATTGATTTTA TAGCGCAATA AAATTTCACA TTTCATTTTT TTACTGTATT TTTGATTAAA
     4081 TAAACGCAGC CTTGATGAGC AAACTTGGTG AGCAAACTTT TGACCGGTAG TGAATATATT
     4141 CATTTCAACA GATATGTACA AATATGTTTG AATATGTAAG CAAACATTTT ATGTGTTTAT
     4201 ATGTATAATT GTATTTATTG TAATTTCCAT GGTTGAAAAA TATATATATA AACTGACATT
     4261 TTTGCAATAT ATATTGCATA TGTGACATCT ATTTTATATA TGTGAAACCC AAATATGAAT
     4321 TGTAGCAGAT TTCTAAATGG GATTTATTAG CCTTATGGAA CCCACAACAT CTTTAAAATA
     4381 ACAAAAACAC AGAGGAACAG CTATTGAACA ATAAAAAACA CTGACAGCCA ATTGGATTCT
     4441 ATTTTACTTT AAAGATTGTT TAAAGAGACT ATAAAGTGCT TCAACACATC TATGAGCTTT
     4501 TTTTTCCATT AATTTTTTTT CATTCATTTT CAACACAAAA TAATATATTT TGAAGAATGT
     4561 TGGAAACTGT TAGCCATCAA CATCCACAGT AAGAAAAACA GTTTCCAACT TTCTTCAAAA
     4621 TAGAACCATA TAAGTAGAGG GAGAGTAAAT GATGACAGAA TTGTAATTTT GGGTGAACTA
     4681 CCCCTTTACA GCTCTAGACA ACAGAACTAC TGTTTAAGCT TATAATAAAC AGAACATTAT
     4741 TCTCCACTAA AGTGGATAGT CATATTTAAA GTTATTGTCC TTGGTGTGAG ACTAAAGAGT
     4801 AGTAATTTTT TGTTCAAAAC TTCAGAGCAT CAGTGTTGTA CTGTTTGGGT CAGGCCTTAA
     4861 AAATAGCGCC TTTGTGTAAA TTGTGTTAGG TGGTATAGAG GGTGGGTCCA TGTAAATGAG
     4921 GTGGTCCAGT GTTTTATGAG GTGTCCAGGA CTCTCAGTTC CAGCAGTCTG CAGGAATCTC
     4981 AGCATCACTA CCACAGCTGG AGCACAGTGT CTTTTTTAGA CATTTAGATT TTGCTATATT
     5041 TACAAAGACC CAACATGGAA AGACAAACTT TAACATATAT CAATTTTTAG GTCTGTGCTC
     5101 TGTTTTTGGA GTAGATTTTT TTGGAGCAAT AGAAGTATTT CCTCTTCCAT TTTTTTGTTA
     5161 TTCACCTGAG TTTTGAATAT TTACAAAAGG ATCCccaccA TGGTGAGCAA GGGCGAGGAG
     5221 CTGTTCACCG GGGTGGTGCC CATCCTGGTC GAGCTGGACG GCGACGTAAA CGGCCACAAG
     5281 TTCAGCGTGT CCGGCGAGGG CGAGGGCGAT GCCACCTACG GCAAGCTGAC CCTGAAGTTC
     5341 ATCTGCACCA CCGGCAAGCT GCCCGTGCCC TGGCCCACCC TCGTGACCAC CctgaccTAC
     5401 GGCGTGCAGT GCTTCAGCCG CTACCCCGAC CACATGAAGc agCACGACTT CTTCAAGTCC
     5461 GCCATGCCCG AAGGCTACGT CCAGGAGCGC ACCATCTTCT TCAAGGACGA CGGCAACTAC
     5521 AAGACCCGCG CCGAGGTGAA GTTCGAGGGC GACACCCTGG TGAACCGCAT CGAGCTGAAG
     5581 GGCATCGACT TCAAGGAGGA CGGCAACATC CTGGGGCACA AGCTGGAGTA CAACTACAAC
     5641 AGCCACAACG TCTATATCAT GGCCGACAAG CAGAAGAACG GCATCAAGGc cAACTTCAAG
     5701 ATCCGCCACA ACATCGAGGA CGGCAGCGTG CAGCTCGCCG ACCACTACCA GCAGAACACC
     5761 CCCATCGGCG ACGGCCCCGT GCTGCTGCCC GACAACCACT ACCTGAGCAC CCAGTCCGCC
     5821 CTGAGCAAAG ACCCCAACGA GAAGCGCGAT CACATGGTCC TGCTGGAGTT CGTGACCGCC
     5881 GCCGGGATCA CTctcGGCAT GGACGAGCTG TACAAGggaa gcggagctac taacttcagc
     5941 ctgctgaagc aggctggaga cgtggaggag aaccctggac ctgctagcAA CACTACACCT
     6001 GATAAACCCA AAACGGCTTC GGAACACAGA AAGTCTTCTA AACCCATTAT GGAGAAAAGA
     6061 AGAAGAGCGA GAATCAACGA AAGCTTGGGT CAGCTGAAAA CGTTAATCTT GGATGCTCTG
     6121 AAAAAAGATA GCTCCAGACA CTCTAAACTT GAGAAAGCCG ACATCCTGGA GATGACAGTG
     6181 AAACATCTCA GAAACATGCA GCGCGCACAA ATGACCGCTG CCCTAAACAC AGATCCCACC
     6241 GTTCTTGGGA AGTACCGAGC TGGATTCAGT GAATGCATGA ACGAGGTTAC CCGGTTCCTG
     6301 TCCACATGTG AAGGGGTTAA CACCGAGGTC AGGACTAGGC TGCTAGGTCA CCTAGCCAGC
     6361 TGCATGACAC AGATCAACGC CATGAACTAT CCAACACAGC ACCAGATACC TGCCGGGCCT
     6421 CCTCATCCAT CCTTCAGTCA ACCCATGGTT CAGATCCCCA GCGCGACTCA GCAAGCCAAC
     6481 GTTGTGCCTC TTAGCGGAGT CCCCTGCAAA AGCGGCTCAT CCTCCAACTT GACTTCTGAC
     6541 GCAACTAAAG TATATGGGGG TTTCCAGCTT GTGCCGGCAA CCGACGGACA GTTCGCCTTT
     6601 TTGATTCCCA ACGCTGCCTT TGCTCCAAAC GGCCCTGTTA TTCCAGTCTA CGCAAACAAT
     6661 TCCAACACAC CGGTTCCGGT GGCCGTTTCT CCGGGAGCAC CGTCCGTCAC GTCAGACTCC
     6721 GTTTGGCGGC CTTGGTAGGG TACCGCGGCC GCCTCGCGCC TctagCTAGA ACTATAGTGA
     6781 GTCGTATTAC TCGACCGATC CTGAGAACTT CAGGGTGAGT TTGGGGACCC TTGATTGTTC
     6841 TTTCTTTTTC GCTATTGTAA AATTCATGTT ATATGGAGGG GGCAAAGTTT TCAGGGTGTT
     6901 GTTTAGAATG GGAAGATGTC CCTTGTATCA CCATGGACCC TCATGATAAT TTTGTTTCTT
     6961 TCACTTTCTA CTCTGTTGAC AACCATTGTC TCCTCTTATT TTCTTTTCAT TTTCTGTAAC
     7021 TTTTTCGTTA AACTTTAGCT TGCATTTGTA ACGAATTTTT AAATTCACTT TTGTTTATTT
     7081 GTCAGATTGT AAGTACTTTC TCTAATCACT TTTTTTTCAA GGCAATCAGG GTATATTATA
     7141 TTGTACTTCA GCACAGTTTT AGAGAACAAT TGTTATAATT AAATGATAAG GTAGAATATT
     7201 TCTGCATATA AATTCTGGCT GGCGTGGAAA TATTCTTATT GGTAGAAACA ACTACACCCT
     7261 GGTCATCATC CTGCCTTTCT CTTTATGGTT ACAATGATAT ACACTGTTTG AGATGAGGAT
     7321 AAAATACTCT GAGTCCAAAC CGGGCCCCTC TGCTAACCAT GTTCATGCCT TCTTCTCTTT
     7381 CCTACAGCTC CTGGGCAACG TGCTGGTTGT TGTGCTGTCT CATCATTTTG GCAAAGAATT
     7441 AATTCCTCGA CGGATCGTAG ATCCAGACAT GATAAGATAC ATTGATGAGT TTGGACAAAC
     7501 CACAACTAGA ATGCAGTGAA AAAAATGCTT TATTTGTGAA ATTTGTGATG CTATTGCTTT
     7561 ATTTGTAACC ATTATAAGCT GCAATAAACA AGTTAACAAT CTAGAACTAT AGTGAGTCGT
     7621 ATACTCGAGt acgtaattac cctgttatcc ctaCTCGACC ATATGGGAGA GCTCCCAACG
     7681 CGTTGGATGC ATAGCTTGAG TATTCTATAG TGTCACCTAA ATAGCTTGGC GTAATCATGG
     7741 TCATAGCTGT TTCCTGTGTG AAATTGTTAT CCGCTCACAA TTCCACACAA CATACGAGCC
     7801 GGAAGCATAA AGTGTAAAGC CTGGGGTGCC TAATGAGTGA GCTAACTCAC ATTAATTGCG
     7861 TTGCGCTCAC TGCCCGCTTT CCAGTCGGGA AACCTGTCGT GCCAGCTGCA TTAATGAATC
     7921 GGCCAACGCG CGGGGAGAGG CGGTTTGCGT ATTGGGCGCT CTTCCGCTTC CTCGCTCACT
     7981 GACTCGCTGC GCTCGGTCGT TCGGCTGCGG CGAGCGGTAT CAGCTCACTC AAAGGCGGTA
     8041 ATACGGTTAT CCACAGAATC AGGGGATAAC GCAGGAAAGA ACATGTGAGC AAAAGGCCAG
     8101 CAAAAGGCCA GGAACCGTAA AAAGGCCGCG TTGCTGGCGT TTTTCCATAG GCTCCGCCCC
     8161 CCTGACGAGC ATCACAAAAA TCGACGCTCA AGTCAGAGGT GGCGAAACCC GACAGGACTA
     8221 TAAAGATACC AGGCGTTTCC CCCTGGAAGC TCCCTCGTGC GCTCTCCTGT TCCGACCCTG
     8281 CCGCTTACCG GATACCTGTC CGCCTTTCTC CCTTCGGGAA GCGTGGCGCT TTCTCATAGC
     8341 TCACGCTGTA GGTATCTCAG TTCGGTGTAG GTCGTTCGCT CCAAGCTGGG CTGTGTGCAC
     8401 GAACCCCCCG TTCAGCCCGA CCGCTGCGCC TTATCCGGTA ACTATCGTCT TGAGTCCAAC
     8461 CCGGTAAGAC ACGACTTATC GCCACTGGCA GCAGCCACTG GTAACAGGAT TAGCAGAGCG
     8521 AGGTATGTAG GCGGTGCTAC AGAGTTCTTG AAGTGGTGGC CTAACTACGG CTACACTAGA
     8581 AGAACAGTAT TTGGTATCTG CGCTCTGCTG AAGCCAGTTA CCTTCGGAAA AAGAGTTGGT
     8641 AGCTCTTGAT CCGGCAAACA AACCACCGCT GGTAGCGGTG GTTTTTTTGT TTGCAAGCAG
     8701 CAGATTACGC GCAGAAAAAA AGGATCTCAA GAAGATCCTT TGATCTTTTC TACGGGGTCT
     8761 GACGCTCAGT GGAACGAAAA CTCACGTTAA GGGATTTTGG TCATGAGATT ATCAAAAAGG
     8821 ATCTTCACCT AGATCCTTTT AAATTAAAAA TGAAGTTTTA AATCAATCTA AAGTATATAT
     8881 GAGTAAACTT GGTCTGACAG TTACCAATGC TTAATCAGTG AGGCACCTAT CTCAGCGATC
     8941 TGTCTATTTC GTTCATCCAT AGTTGCCTGA CTCCCCGTCG TGTAGATAAC TACGATACGG
     9001 GAGGGCTTAC CATCTGGCCC CAGTGCTGCA ATGATACCGC GAGACCCACG CTCACCGGCT
     9061 CCAGATTTAT CAGCAATAAA CCAGCCAGCC GGAAGGGCCG AGCGCAGAAG TGGTCCTGCA
     9121 ACTTTATCCG CCTCCATCCA GTCTATTAAT TGTTGCCGGG AAGCTAGAGT AAGTAGTTCG
     9181 CCAGTTAATA GTTTGCGCAA CGTTGTTGCC ATTGCTACAG GCATCGTGGT GTCACGCTCG
     9241 TCGTTTGGTA TGGCTTCATT CAGCTCCGGT TCCCAACGAT CAAGGCGAGT TACATGATCC
     9301 CCCATGTTGT GCAAAAAAGC GGTTAGCTCC TTCGGTCCTC CGATCGTTGT CAGAAGTAAG
     9361 TTGGCCGCAG TGTTATCACT CATGGTTATG GCAGCACTGC ATAATTCTCT TACTGTCATG
     9421 CCATCCGTAA GATGCTTTTC TGTGACTGGT GAGTACTCAA CCAAGTCATT CTGAGAATAG
     9481 TGTATGCGGC GACCGAGTTG CTCTTGCCCG GCGTCAATAC GGGATAATAC CGCGCCACAT
     9541 AGCAGAACTT TAAAAGTGCT CATCATTGGA AAACGTTCTT CGGGGCGAAA ACTCTCAAGG
     9601 ATCTTACCGC TGTTGAGATC CAGTTCGATG TAACCCACTC GTGCACCCAA CTGATCTTCA
     9661 GCATCTTTTA CTTTCACCAG CGTTTCTGGG TGAGCAAAAA CAGGAAGGCA AAATGCCGCA
     9721 AAAAAGGGAA TAAGGGCGAC ACGGAAATGT TGAATACTCA TACTCTTCCT TTTTCAATAT
     9781 TATTGAAGCA TTTATCAGGG TTATTGTCTC ATGAGCGGAT ACATATTTGA ATGTATTTAG
     9841 AAAAATAAAC AAATAGGGGT TCCGCGCACA TTTCCCCGAA AAGTGCCACC TGATGCGGTG
     9901 TGAAATACCG CACAGATGCG TAAGGAGAAA ATACCGCATC AGGAAATTGT AAGCGTTAAT
     9961 ATTTTGTTAA AATTCGCGTT AAATTTTTGT TAAATCAGCT CATTTTTTAA CCAATAGGCC
    10021 GAAATCGGCA AAATCCCTTA TAAATCAAAA GAATAGACCG AGATAGGGTT GAGTGTTGTT
    10081 CCAGTTTGGA ACAAGAGTCC ACTATTAAAG AACGTGGACT CCAACGTCAA AGGGCGAAAA
    10141 ACCGTCTATC AGGGCGATGG CCCACTACGT GAACCATCAC CCTAATCAAG TTTTTTGGGG
    10201 TCGAGGTGCC GTAAAGCACT AAATCGGAAC CCTAAAGGGA GCCCCCGATT TAGAGCTTGA
    10261 CGGGGAAAGC CGGCGAACGT GGCGAGAAAG GAAGGGAAGA AAGCGAAAGG AGCGGGCGCT
    10321 AGGGCGCTGG CAAGTGTAGC GGTCACGCTG CGCGTAACCA CCACACCCGC CGCGCTTAAT
    10381 GCGCCGCTAC AGGGCGCGTC CATTCGCCAT TCAGGCTGCG CAACTGTTG 
//
