# Supplementary material for: Strength of interactions in the Notch gene regulatory network determines patterning and fate in the notochord
Source: eLife. 2022 Jun 6;11:e75429. doi: 10.7554/eLife.75429 (PMC9170247; doi:10.7554/eLife.75429)
Supplement: Source data 8. [file elife-75429-data8.zip › 75429SourceData8.ape]

LOCUS       Data_S6__emilin3       10552 bp    DNA        circular     24-MAR-2021
DEFINITION  .
ACCESSION   
VERSION     
SOURCE      .
  ORGANISM  .
COMMENT     
COMMENT     ApEinfo:methylated:1
FEATURES             Location/Qualifiers
     misc_feature    7753..7758
                     /locus_tag="SnaBI"
                     /label="SnaBI"
                     /ApEinfo_label="SnaBI"
                     /ApEinfo_fwdcolor="#000000"
                     /ApEinfo_revcolor="green"
                     /ApEinfo_graphicformat="arrow_data {{0 1 2 0 0 -1} {} 0}
                     width 5 offset 0"
     misc_feature    6862..6867
                     /locus_tag="KpnI"
                     /label="KpnI"
                     /ApEinfo_label="KpnI"
                     /ApEinfo_fwdcolor="#0000fe"
                     /ApEinfo_revcolor="green"
                     /ApEinfo_graphicformat="arrow_data {{0 1 2 0 0 -1} {} 0}
                     width 5 offset 0"
     misc_feature    5200..5916
                     /locus_tag="EGFP"
                     /label="EGFP"
                     /ApEinfo_label="EGFP"
                     /ApEinfo_fwdcolor="cyan"
                     /ApEinfo_revcolor="green"
                     /ApEinfo_graphicformat="arrow_data {{0 1 2 0 0 -1} {} 0}
                     width 5 offset 0"
     misc_feature    5195..5199
                     /locus_tag="Kozak"
                     /label="Kozak"
                     /ApEinfo_label="Kozak"
                     /ApEinfo_fwdcolor="#cccccb"
                     /ApEinfo_revcolor="green"
                     /ApEinfo_graphicformat="arrow_data {{0 1 2 0 0 -1} {} 0}
                     width 5 offset 0"
     misc_feature    5989..6861
                     /locus_tag="her9"
                     /label="her9"
                     /ApEinfo_label="her9"
                     /ApEinfo_fwdcolor="#7f007f"
                     /ApEinfo_revcolor="green"
                     /ApEinfo_graphicformat="arrow_data {{0 1 2 0 0 -1} {} 0}
                     width 5 offset 0"
     misc_feature    5189..5194
                     /locus_tag="BamHI"
                     /label="BamHI"
                     /ApEinfo_label="BamHI"
                     /ApEinfo_fwdcolor="#fc7f08"
                     /ApEinfo_revcolor="green"
                     /ApEinfo_graphicformat="arrow_data {{0 1 2 0 0 -1} {} 0}
                     width 5 offset 0"
     misc_feature    complement(7543..7712)
                     /locus_tag="SV40polyA"
                     /label="SV40polyA"
                     /ApEinfo_label="SV40polyA"
                     /ApEinfo_fwdcolor="#ffff00"
                     /ApEinfo_revcolor="#ffff00"
                     /ApEinfo_graphicformat="arrow_data {{0 1 2 0 0 -1} {} 0}
                     width 5 offset 0"
     misc_feature    complement(6938..7510)
                     /locus_tag="bGlobin intron"
                     /label="bGlobin intron"
                     /ApEinfo_label="bGlobin intron"
                     /ApEinfo_fwdcolor="#c0c0c0"
                     /ApEinfo_revcolor="#c0c0c0"
                     /ApEinfo_graphicformat="arrow_data {{0 1 2 0 0 -1} {} 0}
                     width 5 offset 0"
     misc_feature    4968..5188
                     /locus_tag="exon1"
                     /label="exon1"
                     /ApEinfo_label="exon1"
                     /ApEinfo_fwdcolor="#fb0106"
                     /ApEinfo_revcolor="green"
                     /ApEinfo_graphicformat="arrow_data {{0 1 2 0 0 -1} {} 0}
                     width 5 offset 0"
     misc_feature    165..182
                     /note="Geneious type: I-SceI site"
                     /locus_tag="I-SceI site"
                     /label="I-SceI site"
                     /ApEinfo_label="I-SceI site"
                     /ApEinfo_fwdcolor="#fc7f08"
                     /ApEinfo_revcolor="#7eff74"
                     /ApEinfo_graphicformat="arrow_data {{0 1 2 0 0 -1} {} 0}
                     width 5 offset 0"
     misc_feature    complement(7759..7776)
                     /note="Geneious type: I-SceI site"
                     /locus_tag="I-SceI site(1)"
                     /label="I-SceI site(1)"
                     /ApEinfo_label="I-SceI site"
                     /ApEinfo_fwdcolor="#fc7f08"
                     /ApEinfo_revcolor="#fc7f08"
                     /ApEinfo_graphicformat="arrow_data {{0 1 2 0 0 -1} {} 0}
                     width 5 offset 0"
     misc_feature    183..188
                     /locus_tag="XmaI"
                     /label="XmaI"
                     /ApEinfo_label="XmaI"
                     /ApEinfo_fwdcolor="cyan"
                     /ApEinfo_revcolor="green"
                     /ApEinfo_graphicformat="arrow_data {{0 1 2 0 0 -1} {} 0}
                     width 5 offset 0"
     misc_feature    6868..6875
                     /locus_tag="NotI"
                     /label="NotI"
                     /ApEinfo_label="NotI"
                     /ApEinfo_fwdcolor="#996632"
                     /ApEinfo_revcolor="green"
                     /ApEinfo_graphicformat="arrow_data {{0 1 2 0 0 -1} {} 0}
                     width 5 offset 0"
     misc_feature    5917..5988
                     /locus_tag="p2A"
                     /label="p2A"
                     /ApEinfo_label="p2A"
                     /ApEinfo_fwdcolor="#21fe06"
                     /ApEinfo_revcolor="green"
                     /ApEinfo_graphicformat="arrow_data {{0 1 2 0 0 -1} {} 0}
                     width 5 offset 0"
ORIGIN
        1 GGAAGGGCGA TCGGTGCGGG CCTCTTCGCT ATTACGCCAG CTGGCGAAAG GGGGATGTGC
       61 TGCAAGGCGA TTAAGTTGGG TAACGCCAGG GTTTTCCCAG TCACGACGTT GTAAAACGAC
      121 GGCCAGTGAA TTGTAATACG ACTCACTATA GGGCGaATTG GGCCtaggga taacagggta
      181 atCCCGGGGC ATACTGTCAA AAATGAGACA AATGAGCTTA TATAGGGGCC AAATTCTGCA
      241 CTTTGTTATT AAGGGGCAGT CTTCCAAATC ACCCAAACCC CCCCTGGCTA CGGGCCTGCA
      301 ATTGGAATTC TTTGGGAACA TTAATGGAAT AAGCTGAATT CTAATGATAG ATACAGTTTA
      361 TCTAAAAAGA TTGTACACAA TGGGACAACA CGGTGGCCCA GTGGTTAGCA CTGTTGCCTC
      421 ACAGCAAGAA GGTTGCTGGT TCGAGACCCA GCTGGGTTAG TTGGCATTTC TGTGTGGAGT
      481 TTGCATGTTG GTGCATGTTG GCGTAGGTGA ATTAGGTAAG CTAAATTGGC CTTTAGCTTT
      541 AGCCTTTAGT GTATGGGTGT GCATGAGTGT GTATGGATGT TTCCCAGTAC TGGGTTGCAG
      601 CTGGAAAGGC ATCCGCTATG TAAAACATAT GCTGGATAAG TTGGTGGTTC ATTCCACTGT
      661 GGCGACTCCT GATGAATAAA GGGGCTAAGC CGAAGGAAAA TTAATGAAAG ATTTGTACAC
      721 AATGAAAAGA ATTTAAATAT GTTTTGCTGT ATTGGATCAA GTTGTATTGG ATCATTTTAT
      781 TTACCTGACC AAGAATATAT ACCAAGAATA TATATATATA TATTTTTTTT TACAAATTTG
      841 GAGAATGTAA TATGTAAAAA AAAAAAACAA TTAACAGATA AATCAACGAA AATATCACTT
      901 TTAAACTTAT TTTATTAAAG CTGCATTTTT TAATATTTAA AACAGGTATT AATTTTTAAG
      961 TACAGGTCAG AATAAGTCTC TTTTTACTTA ATTCTTCTTT TATCTATTTT GTTAAGTACA
     1021 GATCAGTATA AGTAAGTTGT TTGATTTTTA GATAAATATT TGTTTCGCTA AAAGACAATA
     1081 GATTAATTCA CACATTCAAA ATATTTGCAA CAAAAGGCGT TTGAAGCATT AAAGCTGACA
     1141 TTCTAAATCA GGGGTGCCCA AACTTTTTCA TATGAAGGCC AAAAACAAAA TATCATTGAG
     1201 AGCTGTGTGC CAAAGATAAA TATACCAAAC TATTATACAT TAAAGTTGAC ATGTGTAAAT
     1261 TACTAATTTA TTTTACAATG TGTACAATAA CTTTAATTCT AATTTACTGC AATCAAAACA
     1321 ATGCCATTTA TAACTGAGTG GAGTTCAATG CTGAATAAAT ACACTAGTCA AGCAGAATCT
     1381 GCCTTGCCTT GATTTGCTCA CCAAAGCCTC TGCATTGTCC TCTATCCATC AGGTGACAGT
     1441 ATCTACATTT TAGTCTAAAC TACAGAATGT AAATTAAAAC ATTTATTTCA GTTAAGTTTT
     1501 TTTGTAGCTT AATAAAAAAA AAATAAAGGT TGCGATTTAA TCTTAAATGA CAATCTCTAT
     1561 AGCAAACCCA TCATTCTCTC TTTCTTCTCA GATGGGAAGG CGCGCTAAAT CAAAGGTTAC
     1621 CATGGGCCAA CTTTGGCCTT AGTTTGGGCA TCTCTACTCC TAATATATGC TCATAGTTTA
     1681 AAAAATTTTT CACAAAACAT TTTATCAGTC ATTCTGTTTA TTATACAGTT CAGCTGTCTG
     1741 ATCCTCAAAA GAGTAACGTA CACAAACAAT ATAGACTGAT TTCTTTATTC CAAATGTATA
     1801 TAACCACATC GGCAGGGCTT TTGCAAATTC GGAAAAGTGC AAATATGAGC CTGCTTATAC
     1861 AGATTCCTGA CCCTCTACAT TAGGGCAGCA CAGCTCCTGG AAACAGGGTA AACACTGTCG
     1921 GCTAATTAGC CACTGCAACC AAACAAAGGC ATGGTGTGTT TCGCCCTTGC TGGGATTTTT
     1981 GAAGAGAGTC TTGCGGTGGT GTGTGTGTTT GCTGGTGGTT TGTGATTGGG TGGCTTTTTT
     2041 AGCCAATGCA CAATTAAGGT CTATGAGTAG TAAAGTGTGT TTGGAGTTCT CACTTCATCC
     2101 ACAGACCTGT AGTTAAAGGA TTGCAACACA ACCACAGTTT TGACCACTGC CATGGGTACA
     2161 AGTGCTGTGA ACGGATGTAC CAGCAATAAA AAGAGAGAGG AGCGCTAACT TCAATGACTG
     2221 TTTGTTTGTT CAGCTTTGCT CTTAATCCTA CACGGGGCAA ACATGGAGAG CAGGAAACAC
     2281 TCTCTAAATA TATTTTTCAT TAGACCTGTT TTGGTATTGA CATGTAATTG TTAGTATTTA
     2341 CAATCCAACT CTCAGTGTTT ATCTGAGTGA AACTGTATTT GTTCCATATG GCTGTGTGGC
     2401 CGTGTTTGTG TGTGAACAAG TGACTGTTGC CTACAGCTTG TTAGTCCATA TGTTGATCTG
     2461 CCATATGCTT CTATCTCATT TAGTGTTAGA AAATAGCCAA TAATTAGACA TCACATCAAA
     2521 CCACATCAGT AGTCTAAGGA TATATCTGTT TATTTTAGAA AGCAAGAGCT TTTAAAATAG
     2581 GTCATAATGC CTGAAGAGCT CGTAAAATAG TTCATATTTG GATTTCACAT AAATAAAATA
     2641 TAAAATGCAA AGTACGTCAA AAATGGTCAC ACACACACAC ACACACACAC ACATATATAT
     2701 ATAAGGTTTT GGGTCAGCTT TTTTCATGTT TTTTTATTAT TCTGTTCATC ATTTATTAAA
     2761 TGTAAAAAAC TATTTAATTG CTAAATACTT TTTAAATTAA ATATTCATTT ATAACTTATT
     2821 GTACATTTTT AAATGAAATT ATTACTCCAG TCAGGATTGA TTTTATTACT ATTACCATTA
     2881 GTTTTTCTTA ATTACTTTGG CTCAATTCTT GATTGATTTT GTTTCTAAAC AAAAAGTATA
     2941 GATCTTTGAA TAATTAGCTT GTTGTTTACT GAAAAGTGGC ATTTCTTATT GATTTAAGCA
     3001 TATTGCAAAT GCTTTGGCAC ATGTGTGCAA ACAGTAAGTA CAATTGTCTT TAGTTTGGTC
     3061 AGAAACTAAT TGCATATGGC TTATTGATCA AAACTAATAA GTCAGTTCTT ATTTAAATTG
     3121 TCAAACTCTT CACAACTGCT CAGTCATTTT GCATTGTGTA AGCCATCACA CTCAAAACAA
     3181 TGTTCATTCA ATCATCAAAC ATTTGTATTA ACACCATAAA AATCTGATAT TAACATTGTT
     3241 TGTAATGTCT GATAAATTTG GTAAATGACC TCTAGTTGCA ATACAATTTG CGTTATCTAT
     3301 TTATCATATA CTACCAAATT ATATATGCAA ACTATATATA GTTATCACTA CATATACACT
     3361 ACATTCACAA TCCTAAACTG CAGTAGCATG CAATTGGAAG ACGTGTAATC TCTGGCAAGG
     3421 CCAACAATAG TGACAGGATG GCCACCAAGA TTTTAAAAGG CATCGTGTAC ATCAAAAACA
     3481 GGCAAAGCAA CAGATTAATA TCAATCAACA TATCCCATAT TTTTAAAGAA AATTTTTAGA
     3541 TGTCACCCCA TTTGTAATCT TTAACAGTTA CACAAGTAAC TGTAATTTAA TTGTACATTT
     3601 TTTATCAGTA ACTGTAACAA ATTAATGTTA CTTTTATTTT GTAATTAAAT TACATAACGC
     3661 CGTTACATGT AACTAGTTAC TCCCCAAGAC TGATAAATAC AAATGTTCAT TTATTTAATT
     3721 TTTCTATATA CTATTCACTG TTCTTAACAA ATATCAGATT TTTTAAAACC TTAATTTCCA
     3781 TGATTGACTG TCATGACTGT TTTGGAATTT GGACTCACCG TTTAGAGAAT GTTAAGACTG
     3841 TTTTGAAAAA ATTGTGCCAA AGAAATTGAT AATAATAATA ATAATAATAA TAATAATAGT
     3901 AATAAAATTA GAGTGATTTC TGAAGGGTCT GAAGGTCAAG ACTAGAGCAA TAAAGCTGAA
     3961 AATACATCTT TAAAATCACT GGAAAATATT ATTATATTAA ATTATAAACT ATTTTTGAAC
     4021 ATTGATTTTA TAGCGCAATA AAATTTCACA TTTCATTTTT TTACTGTATT TTTGATTAAA
     4081 TAAACGCAGC CTTGATGAGC AAACTTGGTG AGCAAACTTT TGACCGGTAG TGAATATATT
     4141 CATTTCAACA GATATGTACA AATATGTTTG AATATGTAAG CAAACATTTT ATGTGTTTAT
     4201 ATGTATAATT GTATTTATTG TAATTTCCAT GGTTGAAAAA TATATATATA AACTGACATT
     4261 TTTGCAATAT ATATTGCATA TGTGACATCT ATTTTATATA TGTGAAACCC AAATATGAAT
     4321 TGTAGCAGAT TTCTAAATGG GATTTATTAG CCTTATGGAA CCCACAACAT CTTTAAAATA
     4381 ACAAAAACAC AGAGGAACAG CTATTGAACA ATAAAAAACA CTGACAGCCA ATTGGATTCT
     4441 ATTTTACTTT AAAGATTGTT TAAAGAGACT ATAAAGTGCT TCAACACATC TATGAGCTTT
     4501 TTTTTCCATT AATTTTTTTT CATTCATTTT CAACACAAAA TAATATATTT TGAAGAATGT
     4561 TGGAAACTGT TAGCCATCAA CATCCACAGT AAGAAAAACA GTTTCCAACT TTCTTCAAAA
     4621 TAGAACCATA TAAGTAGAGG GAGAGTAAAT GATGACAGAA TTGTAATTTT GGGTGAACTA
     4681 CCCCTTTACA GCTCTAGACA ACAGAACTAC TGTTTAAGCT TATAATAAAC AGAACATTAT
     4741 TCTCCACTAA AGTGGATAGT CATATTTAAA GTTATTGTCC TTGGTGTGAG ACTAAAGAGT
     4801 AGTAATTTTT TGTTCAAAAC TTCAGAGCAT CAGTGTTGTA CTGTTTGGGT CAGGCCTTAA
     4861 AAATAGCGCC TTTGTGTAAA TTGTGTTAGG TGGTATAGAG GGTGGGTCCA TGTAAATGAG
     4921 GTGGTCCAGT GTTTTATGAG GTGTCCAGGA CTCTCAGTTC CAGCAGTCTG CAGGAATCTC
     4981 AGCATCACTA CCACAGCTGG AGCACAGTGT CTTTTTTAGA CATTTAGATT TTGCTATATT
     5041 TACAAAGACC CAACATGGAA AGACAAACTT TAACATATAT CAATTTTTAG GTCTGTGCTC
     5101 TGTTTTTGGA GTAGATTTTT TTGGAGCAAT AGAAGTATTT CCTCTTCCAT TTTTTTGTTA
     5161 TTCACCTGAG TTTTGAATAT TTACAAAAGG ATCCccaccA TGGTGAGCAA GGGCGAGGAG
     5221 CTGTTCACCG GGGTGGTGCC CATCCTGGTC GAGCTGGACG GCGACGTAAA CGGCCACAAG
     5281 TTCAGCGTGT CCGGCGAGGG CGAGGGCGAT GCCACCTACG GCAAGCTGAC CCTGAAGTTC
     5341 ATCTGCACCA CCGGCAAGCT GCCCGTGCCC TGGCCCACCC TCGTGACCAC CctgaccTAC
     5401 GGCGTGCAGT GCTTCAGCCG CTACCCCGAC CACATGAAGc agCACGACTT CTTCAAGTCC
     5461 GCCATGCCCG AAGGCTACGT CCAGGAGCGC ACCATCTTCT TCAAGGACGA CGGCAACTAC
     5521 AAGACCCGCG CCGAGGTGAA GTTCGAGGGC GACACCCTGG TGAACCGCAT CGAGCTGAAG
     5581 GGCATCGACT TCAAGGAGGA CGGCAACATC CTGGGGCACA AGCTGGAGTA CAACTACAAC
     5641 AGCCACAACG TCTATATCAT GGCCGACAAG CAGAAGAACG GCATCAAGGc cAACTTCAAG
     5701 ATCCGCCACA ACATCGAGGA CGGCAGCGTG CAGCTCGCCG ACCACTACCA GCAGAACACC
     5761 CCCATCGGCG ACGGCCCCGT GCTGCTGCCC GACAACCACT ACCTGAGCAC CCAGTCCGCC
     5821 CTGAGCAAAG ACCCCAACGA GAAGCGCGAT CACATGGTCC TGCTGGAGTT CGTGACCGCC
     5881 GCCGGGATCA CTctcGGCAT GGACGAGCTG TACAAGggaa gcggagctac taacttcagc
     5941 ctgctgaagc aggctggaga cgtggaggag aaccctggac ctgctagcCC AGCCGATAAT
     6001 ATGGAGAAGC AGACAGCATC ACCTATTGCT GGTGCCCCTG CCAGTGGATC TCATACTCCT
     6061 GACAAGCCAA AGAATGCCAG CGAGCATAGA AAGTCTTCAA AGCCAATCAT GGAAAAGCGC
     6121 CGCAGAGCGA GAATCAACGA GAGCCTTGGG CAGCTGAAGA CTCTCATTCT TGATGCTCTT
     6181 AAAAAAGATA GCTCCAGACA CTCTAAATTG GAGAAAGCTG ATATTCTGGA GATGACAGTC
     6241 AAGCACCTGC GCAATTTACA ACGTGTTCAG ATGAGCGCAG CCTTGTCAGC TGACACAAAC
     6301 GTCCTCAGCA AGTACCGCGC AGGATTCAAC GAGTGCATGA ACGAGGTGAC TCGATTTCTC
     6361 TCTACCTGCG AGGGAGTGAA TACAGAGGTC AGATCGCGAC TTCTTAACCA CCTGTCCGGT
     6421 TGTATGGGAC AGATGATGGC CATGAACTAC CCTCAGCCTG CCCCCGCTCA ACAGGCTCAT
     6481 TTGGCTCAGC CTCTTCACGT GCAGCTTCCT TCAACGTTAC CCATCAACGG CGCCTCAATG
     6541 GGTTCCAAAC TCAGTCCTTC AGAAGCGGTC TCACCAAAAG TCTTTGGAGG ATTCCAGCTG
     6601 GTGCCAGCCA CGGACGGACA GTTTGCTTTT CTTATCCCCA ACCCAGCGTT TGCTTCTGCT
     6661 ACAACTCCAG TCATTCCCTT GTACGCAAAC GCAAGCGTTC CAGTAACTGT CAACGCCAGT
     6721 CCCGTCCAGG CCAGCTCGGC TCCCACGGTC GCATCTCCTG TCCAGGGAAT GACCTCCTTC
     6781 TCGGGCGTTC CACAAGCCGT CAGTCCCGTT GGTGTCAGTG CCGGAGCAGA AAGCAATGAG
     6841 CCGGTGTGGA GACCCTGGTA GGGTACCGCG GCCGCCTCGC GCCTctagCT AGAACTATAG
     6901 TGAGTCGTAT TACTCGACCG ATCCTGAGAA CTTCAGGGTG AGTTTGGGGA CCCTTGATTG
     6961 TTCTTTCTTT TTCGCTATTG TAAAATTCAT GTTATATGGA GGGGGCAAAG TTTTCAGGGT
     7021 GTTGTTTAGA ATGGGAAGAT GTCCCTTGTA TCACCATGGA CCCTCATGAT AATTTTGTTT
     7081 CTTTCACTTT CTACTCTGTT GACAACCATT GTCTCCTCTT ATTTTCTTTT CATTTTCTGT
     7141 AACTTTTTCG TTAAACTTTA GCTTGCATTT GTAACGAATT TTTAAATTCA CTTTTGTTTA
     7201 TTTGTCAGAT TGTAAGTACT TTCTCTAATC ACTTTTTTTT CAAGGCAATC AGGGTATATT
     7261 ATATTGTACT TCAGCACAGT TTTAGAGAAC AATTGTTATA ATTAAATGAT AAGGTAGAAT
     7321 ATTTCTGCAT ATAAATTCTG GCTGGCGTGG AAATATTCTT ATTGGTAGAA ACAACTACAC
     7381 CCTGGTCATC ATCCTGCCTT TCTCTTTATG GTTACAATGA TATACACTGT TTGAGATGAG
     7441 GATAAAATAC TCTGAGTCCA AACCGGGCCC CTCTGCTAAC CATGTTCATG CCTTCTTCTC
     7501 TTTCCTACAG CTCCTGGGCA ACGTGCTGGT TGTTGTGCTG TCTCATCATT TTGGCAAAGA
     7561 ATTAATTCCT CGACGGATCG TAGATCCAGA CATGATAAGA TACATTGATG AGTTTGGACA
     7621 AACCACAACT AGAATGCAGT GAAAAAAATG CTTTATTTGT GAAATTTGTG ATGCTATTGC
     7681 TTTATTTGTA ACCATTATAA GCTGCAATAA ACAAGTTAAC AATCTAGAAC TATAGTGAGT
     7741 CGTATACTCG AGtacgtaat taccctgtta tccctaCTCG ACCATATGGG AGAGCTCCCA
     7801 ACGCGTTGGA TGCATAGCTT GAGTATTCTA TAGTGTCACC TAAATAGCTT GGCGTAATCA
     7861 TGGTCATAGC TGTTTCCTGT GTGAAATTGT TATCCGCTCA CAATTCCACA CAACATACGA
     7921 GCCGGAAGCA TAAAGTGTAA AGCCTGGGGT GCCTAATGAG TGAGCTAACT CACATTAATT
     7981 GCGTTGCGCT CACTGCCCGC TTTCCAGTCG GGAAACCTGT CGTGCCAGCT GCATTAATGA
     8041 ATCGGCCAAC GCGCGGGGAG AGGCGGTTTG CGTATTGGGC GCTCTTCCGC TTCCTCGCTC
     8101 ACTGACTCGC TGCGCTCGGT CGTTCGGCTG CGGCGAGCGG TATCAGCTCA CTCAAAGGCG
     8161 GTAATACGGT TATCCACAGA ATCAGGGGAT AACGCAGGAA AGAACATGTG AGCAAAAGGC
     8221 CAGCAAAAGG CCAGGAACCG TAAAAAGGCC GCGTTGCTGG CGTTTTTCCA TAGGCTCCGC
     8281 CCCCCTGACG AGCATCACAA AAATCGACGC TCAAGTCAGA GGTGGCGAAA CCCGACAGGA
     8341 CTATAAAGAT ACCAGGCGTT TCCCCCTGGA AGCTCCCTCG TGCGCTCTCC TGTTCCGACC
     8401 CTGCCGCTTA CCGGATACCT GTCCGCCTTT CTCCCTTCGG GAAGCGTGGC GCTTTCTCAT
     8461 AGCTCACGCT GTAGGTATCT CAGTTCGGTG TAGGTCGTTC GCTCCAAGCT GGGCTGTGTG
     8521 CACGAACCCC CCGTTCAGCC CGACCGCTGC GCCTTATCCG GTAACTATCG TCTTGAGTCC
     8581 AACCCGGTAA GACACGACTT ATCGCCACTG GCAGCAGCCA CTGGTAACAG GATTAGCAGA
     8641 GCGAGGTATG TAGGCGGTGC TACAGAGTTC TTGAAGTGGT GGCCTAACTA CGGCTACACT
     8701 AGAAGAACAG TATTTGGTAT CTGCGCTCTG CTGAAGCCAG TTACCTTCGG AAAAAGAGTT
     8761 GGTAGCTCTT GATCCGGCAA ACAAACCACC GCTGGTAGCG GTGGTTTTTT TGTTTGCAAG
     8821 CAGCAGATTA CGCGCAGAAA AAAAGGATCT CAAGAAGATC CTTTGATCTT TTCTACGGGG
     8881 TCTGACGCTC AGTGGAACGA AAACTCACGT TAAGGGATTT TGGTCATGAG ATTATCAAAA
     8941 AGGATCTTCA CCTAGATCCT TTTAAATTAA AAATGAAGTT TTAAATCAAT CTAAAGTATA
     9001 TATGAGTAAA CTTGGTCTGA CAGTTACCAA TGCTTAATCA GTGAGGCACC TATCTCAGCG
     9061 ATCTGTCTAT TTCGTTCATC CATAGTTGCC TGACTCCCCG TCGTGTAGAT AACTACGATA
     9121 CGGGAGGGCT TACCATCTGG CCCCAGTGCT GCAATGATAC CGCGAGACCC ACGCTCACCG
     9181 GCTCCAGATT TATCAGCAAT AAACCAGCCA GCCGGAAGGG CCGAGCGCAG AAGTGGTCCT
     9241 GCAACTTTAT CCGCCTCCAT CCAGTCTATT AATTGTTGCC GGGAAGCTAG AGTAAGTAGT
     9301 TCGCCAGTTA ATAGTTTGCG CAACGTTGTT GCCATTGCTA CAGGCATCGT GGTGTCACGC
     9361 TCGTCGTTTG GTATGGCTTC ATTCAGCTCC GGTTCCCAAC GATCAAGGCG AGTTACATGA
     9421 TCCCCCATGT TGTGCAAAAA AGCGGTTAGC TCCTTCGGTC CTCCGATCGT TGTCAGAAGT
     9481 AAGTTGGCCG CAGTGTTATC ACTCATGGTT ATGGCAGCAC TGCATAATTC TCTTACTGTC
     9541 ATGCCATCCG TAAGATGCTT TTCTGTGACT GGTGAGTACT CAACCAAGTC ATTCTGAGAA
     9601 TAGTGTATGC GGCGACCGAG TTGCTCTTGC CCGGCGTCAA TACGGGATAA TACCGCGCCA
     9661 CATAGCAGAA CTTTAAAAGT GCTCATCATT GGAAAACGTT CTTCGGGGCG AAAACTCTCA
     9721 AGGATCTTAC CGCTGTTGAG ATCCAGTTCG ATGTAACCCA CTCGTGCACC CAACTGATCT
     9781 TCAGCATCTT TTACTTTCAC CAGCGTTTCT GGGTGAGCAA AAACAGGAAG GCAAAATGCC
     9841 GCAAAAAAGG GAATAAGGGC GACACGGAAA TGTTGAATAC TCATACTCTT CCTTTTTCAA
     9901 TATTATTGAA GCATTTATCA GGGTTATTGT CTCATGAGCG GATACATATT TGAATGTATT
     9961 TAGAAAAATA AACAAATAGG GGTTCCGCGC ACATTTCCCC GAAAAGTGCC ACCTGATGCG
    10021 GTGTGAAATA CCGCACAGAT GCGTAAGGAG AAAATACCGC ATCAGGAAAT TGTAAGCGTT
    10081 AATATTTTGT TAAAATTCGC GTTAAATTTT TGTTAAATCA GCTCATTTTT TAACCAATAG
    10141 GCCGAAATCG GCAAAATCCC TTATAAATCA AAAGAATAGA CCGAGATAGG GTTGAGTGTT
    10201 GTTCCAGTTT GGAACAAGAG TCCACTATTA AAGAACGTGG ACTCCAACGT CAAAGGGCGA
    10261 AAAACCGTCT ATCAGGGCGA TGGCCCACTA CGTGAACCAT CACCCTAATC AAGTTTTTTG
    10321 GGGTCGAGGT GCCGTAAAGC ACTAAATCGG AACCCTAAAG GGAGCCCCCG ATTTAGAGCT
    10381 TGACGGGGAA AGCCGGCGAA CGTGGCGAGA AAGGAAGGGA AGAAAGCGAA AGGAGCGGGC
    10441 GCTAGGGCGC TGGCAAGTGT AGCGGTCACG CTGCGCGTAA CCACCACACC CGCCGCGCTT
    10501 AATGCGCCGC TACAGGGCGC GTCCATTCGC CATTCAGGCT GCGCAACTGT TG
//
