# Supplementary material for: Strength of interactions in the Notch gene regulatory network determines patterning and fate in the notochord
Source: eLife. 2022 Jun 6;11:e75429. doi: 10.7554/eLife.75429 (PMC9170247; doi:10.7554/eLife.75429)
Supplement: Source data 9. [file elife-75429-data9.zip › 75429SourceData9.ape]

LOCUS       Data_S7__emilin3       10168 bp    DNA        circular     24-MAR-2021
DEFINITION  .
ACCESSION   
VERSION     
SOURCE      .
  ORGANISM  .
COMMENT     
COMMENT     ApEinfo:methylated:1
FEATURES             Location/Qualifiers
     misc_feature    5962..6426
                     /locus_tag="J1aICD"
                     /label="J1aICD"
                     /ApEinfo_label="J1aICD"
                     /ApEinfo_fwdcolor="cyan"
                     /ApEinfo_revcolor="green"
                     /ApEinfo_graphicformat="arrow_data {{0 1 2 0 0 -1} {} 0}
                     width 5 offset 0"
     misc_feature    7369..7374
                     /locus_tag="SnaBI"
                     /label="SnaBI"
                     /ApEinfo_label="SnaBI"
                     /ApEinfo_fwdcolor="#000000"
                     /ApEinfo_revcolor="green"
                     /ApEinfo_graphicformat="arrow_data {{0 1 2 0 0 -1} {} 0}
                     width 5 offset 0"
     misc_feature    6478..6483
                     /locus_tag="KpnI"
                     /label="KpnI"
                     /ApEinfo_label="KpnI"
                     /ApEinfo_fwdcolor="#0000fe"
                     /ApEinfo_revcolor="green"
                     /ApEinfo_graphicformat="arrow_data {{0 1 2 0 0 -1} {} 0}
                     width 5 offset 0"
     CDS             6445..6471
                     /codon_start=1
                     /product="HA (human influenza hemagglutinin) epitope tag"
                     /translation="YPYDVPDYA"
                     /locus_tag="HA"
                     /label="HA"
                     /ApEinfo_label="HA"
                     /ApEinfo_fwdcolor="#e9d024"
                     /ApEinfo_revcolor="#e9d024"
                     /ApEinfo_graphicformat="arrow_data {{0 1 2 0 0 -1} {} 0}
                     width 5 offset 0"
     misc_feature    5189..5193
                     /locus_tag="Kozak"
                     /label="Kozak"
                     /ApEinfo_label="Kozak"
                     /ApEinfo_fwdcolor="#cccccb"
                     /ApEinfo_revcolor="green"
                     /ApEinfo_graphicformat="arrow_data {{0 1 2 0 0 -1} {} 0}
                     width 5 offset 0"
     misc_feature    6427..6444
                     /locus_tag="linker"
                     /label="linker"
                     /ApEinfo_label="linker"
                     /ApEinfo_fwdcolor="#fefe0a"
                     /ApEinfo_revcolor="green"
                     /ApEinfo_graphicformat="arrow_data {{0 1 2 0 0 -1} {} 0}
                     width 5 offset 0"
     misc_feature    complement(7159..7328)
                     /locus_tag="SV40polyA"
                     /label="SV40polyA"
                     /ApEinfo_label="SV40polyA"
                     /ApEinfo_fwdcolor="#ffff00"
                     /ApEinfo_revcolor="#ffff00"
                     /ApEinfo_graphicformat="arrow_data {{0 1 2 0 0 -1} {} 0}
                     width 5 offset 0"
     misc_feature    5890..5961
                     /locus_tag="p2A"
                     /label="p2A"
                     /ApEinfo_label="p2A"
                     /ApEinfo_fwdcolor="#21fe06"
                     /ApEinfo_revcolor="green"
                     /ApEinfo_graphicformat="arrow_data {{0 1 2 0 0 -1} {} 0}
                     width 5 offset 0"
     misc_feature    complement(6554..7126)
                     /locus_tag="bGlobin intron"
                     /label="bGlobin intron"
                     /ApEinfo_label="bGlobin intron"
                     /ApEinfo_fwdcolor="#c0c0c0"
                     /ApEinfo_revcolor="#c0c0c0"
                     /ApEinfo_graphicformat="arrow_data {{0 1 2 0 0 -1} {} 0}
                     width 5 offset 0"
     misc_feature    6472..6477
                     /locus_tag="end"
                     /label="end"
                     /ApEinfo_label="end"
                     /ApEinfo_fwdcolor="#7f007f"
                     /ApEinfo_revcolor="green"
                     /ApEinfo_graphicformat="arrow_data {{0 1 2 0 0 -1} {} 0}
                     width 5 offset 0"
     misc_feature    5197..5889
                     /locus_tag="mScarlet"
                     /label="mScarlet"
                     /ApEinfo_label="mScarlet"
                     /ApEinfo_fwdcolor="#fb0106"
                     /ApEinfo_revcolor="green"
                     /ApEinfo_graphicformat="arrow_data {{0 1 2 0 0 -1} {} 0}
                     width 5 offset 0"
     misc_feature    4968..5188
                     /locus_tag="exon1"
                     /label="exon1"
                     /ApEinfo_label="exon1"
                     /ApEinfo_fwdcolor="#fb0106"
                     /ApEinfo_revcolor="green"
                     /ApEinfo_graphicformat="arrow_data {{0 1 2 0 0 -1} {} 0}
                     width 5 offset 0"
     misc_feature    165..182
                     /note="Geneious type: I-SceI site"
                     /locus_tag="I-SceI site"
                     /label="I-SceI site"
                     /ApEinfo_label="I-SceI site"
                     /ApEinfo_fwdcolor="#fc7f08"
                     /ApEinfo_revcolor="#7eff74"
                     /ApEinfo_graphicformat="arrow_data {{0 1 2 0 0 -1} {} 0}
                     width 5 offset 0"
     misc_feature    complement(7375..7392)
                     /note="Geneious type: I-SceI site"
                     /locus_tag="I-SceI site(1)"
                     /label="I-SceI site(1)"
                     /ApEinfo_label="I-SceI site"
                     /ApEinfo_fwdcolor="#fc7f08"
                     /ApEinfo_revcolor="#fc7f08"
                     /ApEinfo_graphicformat="arrow_data {{0 1 2 0 0 -1} {} 0}
                     width 5 offset 0"
     misc_feature    183..188
                     /locus_tag="XmaI"
                     /label="XmaI"
                     /ApEinfo_label="XmaI"
                     /ApEinfo_fwdcolor="cyan"
                     /ApEinfo_revcolor="green"
                     /ApEinfo_graphicformat="arrow_data {{0 1 2 0 0 -1} {} 0}
                     width 5 offset 0"
     misc_feature    6484..6491
                     /locus_tag="NotI"
                     /label="NotI"
                     /ApEinfo_label="NotI"
                     /ApEinfo_fwdcolor="#996632"
                     /ApEinfo_revcolor="green"
                     /ApEinfo_graphicformat="arrow_data {{0 1 2 0 0 -1} {} 0}
                     width 5 offset 0"
ORIGIN
        1 GGAAGGGCGA TCGGTGCGGG CCTCTTCGCT ATTACGCCAG CTGGCGAAAG GGGGATGTGC
       61 TGCAAGGCGA TTAAGTTGGG TAACGCCAGG GTTTTCCCAG TCACGACGTT GTAAAACGAC
      121 GGCCAGTGAA TTGTAATACG ACTCACTATA GGGCGaATTG GGCCtaggga taacagggta
      181 atCCCGGGGC ATACTGTCAA AAATGAGACA AATGAGCTTA TATAGGGGCC AAATTCTGCA
      241 CTTTGTTATT AAGGGGCAGT CTTCCAAATC ACCCAAACCC CCCCTGGCTA CGGGCCTGCA
      301 ATTGGAATTC TTTGGGAACA TTAATGGAAT AAGCTGAATT CTAATGATAG ATACAGTTTA
      361 TCTAAAAAGA TTGTACACAA TGGGACAACA CGGTGGCCCA GTGGTTAGCA CTGTTGCCTC
      421 ACAGCAAGAA GGTTGCTGGT TCGAGACCCA GCTGGGTTAG TTGGCATTTC TGTGTGGAGT
      481 TTGCATGTTG GTGCATGTTG GCGTAGGTGA ATTAGGTAAG CTAAATTGGC CTTTAGCTTT
      541 AGCCTTTAGT GTATGGGTGT GCATGAGTGT GTATGGATGT TTCCCAGTAC TGGGTTGCAG
      601 CTGGAAAGGC ATCCGCTATG TAAAACATAT GCTGGATAAG TTGGTGGTTC ATTCCACTGT
      661 GGCGACTCCT GATGAATAAA GGGGCTAAGC CGAAGGAAAA TTAATGAAAG ATTTGTACAC
      721 AATGAAAAGA ATTTAAATAT GTTTTGCTGT ATTGGATCAA GTTGTATTGG ATCATTTTAT
      781 TTACCTGACC AAGAATATAT ACCAAGAATA TATATATATA TATTTTTTTT TACAAATTTG
      841 GAGAATGTAA TATGTAAAAA AAAAAAACAA TTAACAGATA AATCAACGAA AATATCACTT
      901 TTAAACTTAT TTTATTAAAG CTGCATTTTT TAATATTTAA AACAGGTATT AATTTTTAAG
      961 TACAGGTCAG AATAAGTCTC TTTTTACTTA ATTCTTCTTT TATCTATTTT GTTAAGTACA
     1021 GATCAGTATA AGTAAGTTGT TTGATTTTTA GATAAATATT TGTTTCGCTA AAAGACAATA
     1081 GATTAATTCA CACATTCAAA ATATTTGCAA CAAAAGGCGT TTGAAGCATT AAAGCTGACA
     1141 TTCTAAATCA GGGGTGCCCA AACTTTTTCA TATGAAGGCC AAAAACAAAA TATCATTGAG
     1201 AGCTGTGTGC CAAAGATAAA TATACCAAAC TATTATACAT TAAAGTTGAC ATGTGTAAAT
     1261 TACTAATTTA TTTTACAATG TGTACAATAA CTTTAATTCT AATTTACTGC AATCAAAACA
     1321 ATGCCATTTA TAACTGAGTG GAGTTCAATG CTGAATAAAT ACACTAGTCA AGCAGAATCT
     1381 GCCTTGCCTT GATTTGCTCA CCAAAGCCTC TGCATTGTCC TCTATCCATC AGGTGACAGT
     1441 ATCTACATTT TAGTCTAAAC TACAGAATGT AAATTAAAAC ATTTATTTCA GTTAAGTTTT
     1501 TTTGTAGCTT AATAAAAAAA AAATAAAGGT TGCGATTTAA TCTTAAATGA CAATCTCTAT
     1561 AGCAAACCCA TCATTCTCTC TTTCTTCTCA GATGGGAAGG CGCGCTAAAT CAAAGGTTAC
     1621 CATGGGCCAA CTTTGGCCTT AGTTTGGGCA TCTCTACTCC TAATATATGC TCATAGTTTA
     1681 AAAAATTTTT CACAAAACAT TTTATCAGTC ATTCTGTTTA TTATACAGTT CAGCTGTCTG
     1741 ATCCTCAAAA GAGTAACGTA CACAAACAAT ATAGACTGAT TTCTTTATTC CAAATGTATA
     1801 TAACCACATC GGCAGGGCTT TTGCAAATTC GGAAAAGTGC AAATATGAGC CTGCTTATAC
     1861 AGATTCCTGA CCCTCTACAT TAGGGCAGCA CAGCTCCTGG AAACAGGGTA AACACTGTCG
     1921 GCTAATTAGC CACTGCAACC AAACAAAGGC ATGGTGTGTT TCGCCCTTGC TGGGATTTTT
     1981 GAAGAGAGTC TTGCGGTGGT GTGTGTGTTT GCTGGTGGTT TGTGATTGGG TGGCTTTTTT
     2041 AGCCAATGCA CAATTAAGGT CTATGAGTAG TAAAGTGTGT TTGGAGTTCT CACTTCATCC
     2101 ACAGACCTGT AGTTAAAGGA TTGCAACACA ACCACAGTTT TGACCACTGC CATGGGTACA
     2161 AGTGCTGTGA ACGGATGTAC CAGCAATAAA AAGAGAGAGG AGCGCTAACT TCAATGACTG
     2221 TTTGTTTGTT CAGCTTTGCT CTTAATCCTA CACGGGGCAA ACATGGAGAG CAGGAAACAC
     2281 TCTCTAAATA TATTTTTCAT TAGACCTGTT TTGGTATTGA CATGTAATTG TTAGTATTTA
     2341 CAATCCAACT CTCAGTGTTT ATCTGAGTGA AACTGTATTT GTTCCATATG GCTGTGTGGC
     2401 CGTGTTTGTG TGTGAACAAG TGACTGTTGC CTACAGCTTG TTAGTCCATA TGTTGATCTG
     2461 CCATATGCTT CTATCTCATT TAGTGTTAGA AAATAGCCAA TAATTAGACA TCACATCAAA
     2521 CCACATCAGT AGTCTAAGGA TATATCTGTT TATTTTAGAA AGCAAGAGCT TTTAAAATAG
     2581 GTCATAATGC CTGAAGAGCT CGTAAAATAG TTCATATTTG GATTTCACAT AAATAAAATA
     2641 TAAAATGCAA AGTACGTCAA AAATGGTCAC ACACACACAC ACACACACAC ACATATATAT
     2701 ATAAGGTTTT GGGTCAGCTT TTTTCATGTT TTTTTATTAT TCTGTTCATC ATTTATTAAA
     2761 TGTAAAAAAC TATTTAATTG CTAAATACTT TTTAAATTAA ATATTCATTT ATAACTTATT
     2821 GTACATTTTT AAATGAAATT ATTACTCCAG TCAGGATTGA TTTTATTACT ATTACCATTA
     2881 GTTTTTCTTA ATTACTTTGG CTCAATTCTT GATTGATTTT GTTTCTAAAC AAAAAGTATA
     2941 GATCTTTGAA TAATTAGCTT GTTGTTTACT GAAAAGTGGC ATTTCTTATT GATTTAAGCA
     3001 TATTGCAAAT GCTTTGGCAC ATGTGTGCAA ACAGTAAGTA CAATTGTCTT TAGTTTGGTC
     3061 AGAAACTAAT TGCATATGGC TTATTGATCA AAACTAATAA GTCAGTTCTT ATTTAAATTG
     3121 TCAAACTCTT CACAACTGCT CAGTCATTTT GCATTGTGTA AGCCATCACA CTCAAAACAA
     3181 TGTTCATTCA ATCATCAAAC ATTTGTATTA ACACCATAAA AATCTGATAT TAACATTGTT
     3241 TGTAATGTCT GATAAATTTG GTAAATGACC TCTAGTTGCA ATACAATTTG CGTTATCTAT
     3301 TTATCATATA CTACCAAATT ATATATGCAA ACTATATATA GTTATCACTA CATATACACT
     3361 ACATTCACAA TCCTAAACTG CAGTAGCATG CAATTGGAAG ACGTGTAATC TCTGGCAAGG
     3421 CCAACAATAG TGACAGGATG GCCACCAAGA TTTTAAAAGG CATCGTGTAC ATCAAAAACA
     3481 GGCAAAGCAA CAGATTAATA TCAATCAACA TATCCCATAT TTTTAAAGAA AATTTTTAGA
     3541 TGTCACCCCA TTTGTAATCT TTAACAGTTA CACAAGTAAC TGTAATTTAA TTGTACATTT
     3601 TTTATCAGTA ACTGTAACAA ATTAATGTTA CTTTTATTTT GTAATTAAAT TACATAACGC
     3661 CGTTACATGT AACTAGTTAC TCCCCAAGAC TGATAAATAC AAATGTTCAT TTATTTAATT
     3721 TTTCTATATA CTATTCACTG TTCTTAACAA ATATCAGATT TTTTAAAACC TTAATTTCCA
     3781 TGATTGACTG TCATGACTGT TTTGGAATTT GGACTCACCG TTTAGAGAAT GTTAAGACTG
     3841 TTTTGAAAAA ATTGTGCCAA AGAAATTGAT AATAATAATA ATAATAATAA TAATAATAGT
     3901 AATAAAATTA GAGTGATTTC TGAAGGGTCT GAAGGTCAAG ACTAGAGCAA TAAAGCTGAA
     3961 AATACATCTT TAAAATCACT GGAAAATATT ATTATATTAA ATTATAAACT ATTTTTGAAC
     4021 ATTGATTTTA TAGCGCAATA AAATTTCACA TTTCATTTTT TTACTGTATT TTTGATTAAA
     4081 TAAACGCAGC CTTGATGAGC AAACTTGGTG AGCAAACTTT TGACCGGTAG TGAATATATT
     4141 CATTTCAACA GATATGTACA AATATGTTTG AATATGTAAG CAAACATTTT ATGTGTTTAT
     4201 ATGTATAATT GTATTTATTG TAATTTCCAT GGTTGAAAAA TATATATATA AACTGACATT
     4261 TTTGCAATAT ATATTGCATA TGTGACATCT ATTTTATATA TGTGAAACCC AAATATGAAT
     4321 TGTAGCAGAT TTCTAAATGG GATTTATTAG CCTTATGGAA CCCACAACAT CTTTAAAATA
     4381 ACAAAAACAC AGAGGAACAG CTATTGAACA ATAAAAAACA CTGACAGCCA ATTGGATTCT
     4441 ATTTTACTTT AAAGATTGTT TAAAGAGACT ATAAAGTGCT TCAACACATC TATGAGCTTT
     4501 TTTTTCCATT AATTTTTTTT CATTCATTTT CAACACAAAA TAATATATTT TGAAGAATGT
     4561 TGGAAACTGT TAGCCATCAA CATCCACAGT AAGAAAAACA GTTTCCAACT TTCTTCAAAA
     4621 TAGAACCATA TAAGTAGAGG GAGAGTAAAT GATGACAGAA TTGTAATTTT GGGTGAACTA
     4681 CCCCTTTACA GCTCTAGACA ACAGAACTAC TGTTTAAGCT TATAATAAAC AGAACATTAT
     4741 TCTCCACTAA AGTGGATAGT CATATTTAAA GTTATTGTCC TTGGTGTGAG ACTAAAGAGT
     4801 AGTAATTTTT TGTTCAAAAC TTCAGAGCAT CAGTGTTGTA CTGTTTGGGT CAGGCCTTAA
     4861 AAATAGCGCC TTTGTGTAAA TTGTGTTAGG TGGTATAGAG GGTGGGTCCA TGTAAATGAG
     4921 GTGGTCCAGT GTTTTATGAG GTGTCCAGGA CTCTCAGTTC CAGCAGTCTG CAGGAATCTC
     4981 AGCATCACTA CCACAGCTGG AGCACAGTGT CTTTTTTAGA CATTTAGATT TTGCTATATT
     5041 TACAAAGACC CAACATGGAA AGACAAACTT TAACATATAT CAATTTTTAG GTCTGTGCTC
     5101 TGTTTTTGGA GTAGATTTTT TTGGAGCAAT AGAAGTATTT CCTCTTCCAT TTTTTTGTTA
     5161 TTCACCTGAG TTTTGAATAT TTACAAAAcc accATGgtga gcaagggcga ggCaGTGatc
     5221 aaggagttca tgCGGttcaa ggtgcacatg gagggctccA tgaacggcca cgagttcgag
     5281 atcgagggcg agggcgaggg cCGCccctac gagggcaccc agaccgccaa gctgaaggtg
     5341 accaagggtg gccccctgcc cttcTcctgg gacatcctgt cccctcagtt catgtacggc
     5401 tccagggcct Tcaccaagca ccccgccgac atccccgact acTATaagcA gtccttcccc
     5461 gagggcttca Agtgggagcg cgtgatgaac ttcgaggacg gcggcGCCgt gaccgtgacc
     5521 caggacAcct ccctgGAGga cggcACCCTG atctacaagg tgaagCTCcg cggcaccaac
     5581 ttcccTCCTg acggccccgt aatgcagaag aagacAatgg gctggGAAGC GtccACCgag
     5641 cggTTGtacc ccGAGgacgg cGTGctgaag ggcgacATTA AGATGGCCct gCGCctgaag
     5701 gacggcggcC GCtacCTGGC GGACTTCaag accacctacA AGgccaagaa gcccgtgcag
     5761 Atgcccggcg cctacaacgt cGACCGCAag Ttggacatca Cctcccacaa cgaggactac
     5821 accGTGgtgg aacagtacga acgcTCCgag ggccgccact ccaccggcgg catggacgag
     5881 ctGTACAAGg gaagcggagc tactaacttc agcctgctga agcaggctgg agacgtggag
     5941 gagaaccctg gacctgctag cGCGTCAGTG TTCCTGTGGT GCATCCGTCA TCACCGTAAA
     6001 CAAAGCTCCA GCGCCACCGC CATCAACCCT ACCAGCCCCT TCTCCACACC TGAAGAAAAC
     6061 ACAGCGAACA ACGCCCGCGA GCATCTCAAC CAGATCAAGA ACCACATTGA GAAAAATGCC
     6121 TCAAACGGCA GCCTGCCAGG AAAAGAGTTG CACTGTGACG ACAAAAACAC AGTCAACGCC
     6181 AAAATCAGGA CGCAATTCCC TGAATCTGAC GCCAGTAGAC GACTACAAAA AACACGGTTT
     6241 CCACATCAGC CAGCTTATAT GCTGGTGGAC CGAGATGATA GGTTGAGCTC CAATGGCACA
     6301 GACATAAAGA AACACCCCCA ATGGACAAAT AAACGCGACA ATAGAGACCT TGAGTCGCAG
     6361 CACCGGGTGC CAGATTCACA GCACAGAGAC TCGCAACACA GCTTGCAGAA AATGGAGTAT
     6421 ATCGTAatcc gcggtggcgg ccgctaccca tacgatgttc ctgactatgc gtattaaGGT
     6481 ACCGCGGCCG CCTCGCGCCT ctagCTAGAA CTATAGTGAG TCGTATTACT CGACCGATCC
     6541 TGAGAACTTC AGGGTGAGTT TGGGGACCCT TGATTGTTCT TTCTTTTTCG CTATTGTAAA
     6601 ATTCATGTTA TATGGAGGGG GCAAAGTTTT CAGGGTGTTG TTTAGAATGG GAAGATGTCC
     6661 CTTGTATCAC CATGGACCCT CATGATAATT TTGTTTCTTT CACTTTCTAC TCTGTTGACA
     6721 ACCATTGTCT CCTCTTATTT TCTTTTCATT TTCTGTAACT TTTTCGTTAA ACTTTAGCTT
     6781 GCATTTGTAA CGAATTTTTA AATTCACTTT TGTTTATTTG TCAGATTGTA AGTACTTTCT
     6841 CTAATCACTT TTTTTTCAAG GCAATCAGGG TATATTATAT TGTACTTCAG CACAGTTTTA
     6901 GAGAACAATT GTTATAATTA AATGATAAGG TAGAATATTT CTGCATATAA ATTCTGGCTG
     6961 GCGTGGAAAT ATTCTTATTG GTAGAAACAA CTACACCCTG GTCATCATCC TGCCTTTCTC
     7021 TTTATGGTTA CAATGATATA CACTGTTTGA GATGAGGATA AAATACTCTG AGTCCAAACC
     7081 GGGCCCCTCT GCTAACCATG TTCATGCCTT CTTCTCTTTC CTACAGCTCC TGGGCAACGT
     7141 GCTGGTTGTT GTGCTGTCTC ATCATTTTGG CAAAGAATTA ATTCCTCGAC GGATCGTAGA
     7201 TCCAGACATG ATAAGATACA TTGATGAGTT TGGACAAACC ACAACTAGAA TGCAGTGAAA
     7261 AAAATGCTTT ATTTGTGAAA TTTGTGATGC TATTGCTTTA TTTGTAACCA TTATAAGCTG
     7321 CAATAAACAA GTTAACAATC TAGAACTATA GTGAGTCGTA TACTCGAGta cgtaattacc
     7381 ctgttatccc taCTCGACCA TATGGGAGAG CTCCCAACGC GTTGGATGCA TAGCTTGAGT
     7441 ATTCTATAGT GTCACCTAAA TAGCTTGGCG TAATCATGGT CATAGCTGTT TCCTGTGTGA
     7501 AATTGTTATC CGCTCACAAT TCCACACAAC ATACGAGCCG GAAGCATAAA GTGTAAAGCC
     7561 TGGGGTGCCT AATGAGTGAG CTAACTCACA TTAATTGCGT TGCGCTCACT GCCCGCTTTC
     7621 CAGTCGGGAA ACCTGTCGTG CCAGCTGCAT TAATGAATCG GCCAACGCGC GGGGAGAGGC
     7681 GGTTTGCGTA TTGGGCGCTC TTCCGCTTCC TCGCTCACTG ACTCGCTGCG CTCGGTCGTT
     7741 CGGCTGCGGC GAGCGGTATC AGCTCACTCA AAGGCGGTAA TACGGTTATC CACAGAATCA
     7801 GGGGATAACG CAGGAAAGAA CATGTGAGCA AAAGGCCAGC AAAAGGCCAG GAACCGTAAA
     7861 AAGGCCGCGT TGCTGGCGTT TTTCCATAGG CTCCGCCCCC CTGACGAGCA TCACAAAAAT
     7921 CGACGCTCAA GTCAGAGGTG GCGAAACCCG ACAGGACTAT AAAGATACCA GGCGTTTCCC
     7981 CCTGGAAGCT CCCTCGTGCG CTCTCCTGTT CCGACCCTGC CGCTTACCGG ATACCTGTCC
     8041 GCCTTTCTCC CTTCGGGAAG CGTGGCGCTT TCTCATAGCT CACGCTGTAG GTATCTCAGT
     8101 TCGGTGTAGG TCGTTCGCTC CAAGCTGGGC TGTGTGCACG AACCCCCCGT TCAGCCCGAC
     8161 CGCTGCGCCT TATCCGGTAA CTATCGTCTT GAGTCCAACC CGGTAAGACA CGACTTATCG
     8221 CCACTGGCAG CAGCCACTGG TAACAGGATT AGCAGAGCGA GGTATGTAGG CGGTGCTACA
     8281 GAGTTCTTGA AGTGGTGGCC TAACTACGGC TACACTAGAA GAACAGTATT TGGTATCTGC
     8341 GCTCTGCTGA AGCCAGTTAC CTTCGGAAAA AGAGTTGGTA GCTCTTGATC CGGCAAACAA
     8401 ACCACCGCTG GTAGCGGTGG TTTTTTTGTT TGCAAGCAGC AGATTACGCG CAGAAAAAAA
     8461 GGATCTCAAG AAGATCCTTT GATCTTTTCT ACGGGGTCTG ACGCTCAGTG GAACGAAAAC
     8521 TCACGTTAAG GGATTTTGGT CATGAGATTA TCAAAAAGGA TCTTCACCTA GATCCTTTTA
     8581 AATTAAAAAT GAAGTTTTAA ATCAATCTAA AGTATATATG AGTAAACTTG GTCTGACAGT
     8641 TACCAATGCT TAATCAGTGA GGCACCTATC TCAGCGATCT GTCTATTTCG TTCATCCATA
     8701 GTTGCCTGAC TCCCCGTCGT GTAGATAACT ACGATACGGG AGGGCTTACC ATCTGGCCCC
     8761 AGTGCTGCAA TGATACCGCG AGACCCACGC TCACCGGCTC CAGATTTATC AGCAATAAAC
     8821 CAGCCAGCCG GAAGGGCCGA GCGCAGAAGT GGTCCTGCAA CTTTATCCGC CTCCATCCAG
     8881 TCTATTAATT GTTGCCGGGA AGCTAGAGTA AGTAGTTCGC CAGTTAATAG TTTGCGCAAC
     8941 GTTGTTGCCA TTGCTACAGG CATCGTGGTG TCACGCTCGT CGTTTGGTAT GGCTTCATTC
     9001 AGCTCCGGTT CCCAACGATC AAGGCGAGTT ACATGATCCC CCATGTTGTG CAAAAAAGCG
     9061 GTTAGCTCCT TCGGTCCTCC GATCGTTGTC AGAAGTAAGT TGGCCGCAGT GTTATCACTC
     9121 ATGGTTATGG CAGCACTGCA TAATTCTCTT ACTGTCATGC CATCCGTAAG ATGCTTTTCT
     9181 GTGACTGGTG AGTACTCAAC CAAGTCATTC TGAGAATAGT GTATGCGGCG ACCGAGTTGC
     9241 TCTTGCCCGG CGTCAATACG GGATAATACC GCGCCACATA GCAGAACTTT AAAAGTGCTC
     9301 ATCATTGGAA AACGTTCTTC GGGGCGAAAA CTCTCAAGGA TCTTACCGCT GTTGAGATCC
     9361 AGTTCGATGT AACCCACTCG TGCACCCAAC TGATCTTCAG CATCTTTTAC TTTCACCAGC
     9421 GTTTCTGGGT GAGCAAAAAC AGGAAGGCAA AATGCCGCAA AAAAGGGAAT AAGGGCGACA
     9481 CGGAAATGTT GAATACTCAT ACTCTTCCTT TTTCAATATT ATTGAAGCAT TTATCAGGGT
     9541 TATTGTCTCA TGAGCGGATA CATATTTGAA TGTATTTAGA AAAATAAACA AATAGGGGTT
     9601 CCGCGCACAT TTCCCCGAAA AGTGCCACCT GATGCGGTGT GAAATACCGC ACAGATGCGT
     9661 AAGGAGAAAA TACCGCATCA GGAAATTGTA AGCGTTAATA TTTTGTTAAA ATTCGCGTTA
     9721 AATTTTTGTT AAATCAGCTC ATTTTTTAAC CAATAGGCCG AAATCGGCAA AATCCCTTAT
     9781 AAATCAAAAG AATAGACCGA GATAGGGTTG AGTGTTGTTC CAGTTTGGAA CAAGAGTCCA
     9841 CTATTAAAGA ACGTGGACTC CAACGTCAAA GGGCGAAAAA CCGTCTATCA GGGCGATGGC
     9901 CCACTACGTG AACCATCACC CTAATCAAGT TTTTTGGGGT CGAGGTGCCG TAAAGCACTA
     9961 AATCGGAACC CTAAAGGGAG CCCCCGATTT AGAGCTTGAC GGGGAAAGCC GGCGAACGTG
    10021 GCGAGAAAGG AAGGGAAGAA AGCGAAAGGA GCGGGCGCTA GGGCGCTGGC AAGTGTAGCG
    10081 GTCACGCTGC GCGTAACCAC CACACCCGCC GCGCTTAATG CGCCGCTACA GGGCGCGTCC
    10141 ATTCGCCATT CAGGCTGCGC AACTGTTG   
//
